# Supplementary material for: Species Identity, Life History, and Geographic Distance Influence Gut Bacterial Communities in Lab-Reared and European Field-Collected Culicoides Biting midges
Source: Microb Ecol. 2021 Aug 26;84(1):267–84. doi: 10.1007/s00248-021-01822-8 (PMC9250918; doi:10.1007/s00248-021-01822-8)
Supplement: Supplementary file 1 — Supplementary file1 Additional File S1. ASVs and their prevalence for each sample(XLSX 131 KB) [file 248_2021_1822_MOESM1_ESM.xlsx]

## Sheet: F1_Lifestage_Nub
rownames.aggdata2.	SumCount	Adults_D6	Adults_naive	Eggs	Larvae	Pupae	Adults_D6.1	Adults_naive.1	Eggs.1	Larvae.1	Pupae.1	CorePrev0.5	CorePrevNA
D_5__Leucobacter	114722	11	5	4	5	6	0.611111	0.625	0.5	0.625	0.75	1	#N/A
D_5__Pseudomonas	275914	13	5	4	5	4	0.722222	0.625	0.5	0.625	0.5	1	#N/A
D_5__Novosphingobium	180	0	0	0	0	0	0	0	0	0	0	0	#N/A
D_5__Actinomyces	36	0	0	0	0	0	0	0	0	0	0	0	#N/A
D_2__Gammaproteobacteria.prop3	108	0	0	0	0	0	0	0	0	0	0	0	#N/A
D_5__Sphingobium	176	0	2	1	0	0	0	0.25	0.125	0	0	0	#N/A
D_5__Sphingomonas	2581	3	4	0	0	2	0.166667	0.5	0	0	0.25	0	#N/A
D_5__Sphingobacterium	4756	1	1	2	0	0	0.0555556	0.125	0.25	0	0	0	#N/A
D_5__Cellvibrio	92	0	0	0	0	0	0	0	0	0	0	0	#N/A
D_5__Pedobacter	625	0	1	0	0	0	0	0.125	0	0	0	0	#N/A
D_5__Microbacterium	1329	0	2	1	2	1	0	0.25	0.125	0.25	0.125	0	#N/A
D_5__Acinetobacter	15646	4	2	3	1	1	0.222222	0.25	0.375	0.125	0.125	0	#N/A
D_4__Burkholderiaceae.prop1	200379	1	7	6	6	8	0.0555556	0.875	0.75	0.75	1	0	#N/A
D_5__Niveispirillum	4060	2	2	0	0	4	0.111111	0.25	0	0	0.5	0	#N/A
D_5__Christensenellaceae R-7 group	4281	0	2	2	2	1	0	0.25	0.25	0.25	0.125	0	#N/A
D_5__Nocardioides	219	0	2	0	0	1	0	0.25	0	0	0.125	0	#N/A
D_4__Devosiaceae.prop1	98	0	1	0	0	1	0	0.125	0	0	0.125	0	#N/A
D_5__Propionicicella	427	0	0	0	2	0	0	0	0	0.25	0	0	#N/A
D_5__Reyranella	5852	1	3	3	5	5	0.0555556	0.375	0.375	0.625	0.625	0	#N/A
D_5__Peptoniphilus	40	0	1	0	0	0	0	0.125	0	0	0	0	#N/A
D_4__Enterobacteriaceae.prop1	243	0	2	0	0	0	0	0.25	0	0	0	0	#N/A
D_5__Bacillus	2010	0	3	0	1	2	0	0.375	0	0.125	0.25	0	#N/A
D_5__Allorhizobium-Neorhizobium-Pararhizobium-Rhizobium	7943	4	1	3	3	1	0.222222	0.125	0.375	0.375	0.125	0	#N/A
D_5__Lactobacillus	155	0	2	0	0	2	0	0.25	0	0	0.25	0	#N/A
D_4__Rhizobiaceae.prop1	3972	0	2	3	3	3	0	0.25	0.375	0.375	0.375	0	#N/A
D_5__Flavihumibacter	138	0	0	0	0	0	0	0	0	0	0	0	#N/A
D_5__WCHB1-32	373	0	2	0	0	0	0	0.25	0	0	0	0	#N/A
D_4__Xanthomonadaceae.prop1	19383	0	3	2	1	7	0	0.375	0.25	0.125	0.875	0	#N/A
D_4__Paracaedibacteraceae.prop1	356	0	0	0	0	1	0	0	0	0	0.125	0	#N/A
D_5__Ruminiclostridium 1	74	0	0	0	0	0	0	0	0	0	0	0	#N/A
D_4__Rhodobacteraceae.prop1	20205	0	5	4	5	7	0	0.625	0.5	0.625	0.875	0	#N/A
D_5__Roseomonas	1067	0	0	0	2	1	0	0	0	0.25	0.125	0	#N/A
D_5__Hydrogenophaga	8425	1	3	3	0	6	0.0555556	0.375	0.375	0	0.75	0	#N/A
D_4__0319-6G20.prop1	908	0	1	2	1	1	0	0.125	0.25	0.125	0.125	0	#N/A
D_5__Brevundimonas	3249	1	1	3	3	1	0.0555556	0.125	0.375	0.375	0.125	0	#N/A
D_5__Magnetospirillum	5310	0	2	1	0	5	0	0.25	0.125	0	0.625	0	#N/A
D_5__Caulobacter	1008	0	0	2	0	0	0	0	0.25	0	0	0	#N/A
D_5__Flavobacterium	1036	0	2	1	0	2	0	0.25	0.125	0	0.25	0	#N/A
D_4__Acetobacteraceae.prop1	1746	0	1	1	2	0	0	0.125	0.125	0.25	0	0	#N/A
D_5__Halomonas	90	0	2	0	0	1	0	0.25	0	0	0.125	0	#N/A
D_5__Streptococcus	130	0	2	0	0	0	0	0.25	0	0	0	0	#N/A
D_4__Sphingomonadaceae.prop1	73	0	1	0	0	0	0	0.125	0	0	0	0	#N/A
D_5__Chryseobacterium	131670	4	6	5	5	5	0.222222	0.75	0.625	0.625	0.625	0	#N/A
D_4__Prolixibacteraceae.prop1	1316	0	2	1	0	0	0	0.25	0.125	0	0	0	#N/A
D_5__Dyadobacter	996	0	2	0	0	0	0	0.25	0	0	0	0	#N/A
D_4__Rhodocyclaceae.prop1	3929	0	2	0	0	3	0	0.25	0	0	0.375	0	#N/A
D_4__Rhodospirillaceae.prop1	339	0	1	0	0	0	0	0.125	0	0	0	0	#N/A
D_4__Microbacteriaceae.prop1	166	0	1	0	1	0	0	0.125	0	0.125	0	0	#N/A
D_5__Mycobacterium	13548	0	4	2	2	4	0	0.5	0.25	0.25	0.5	0	#N/A
D_5__Veillonella	40	0	2	0	0	0	0	0.25	0	0	0	0	#N/A
D_5__Roseimaritima	641	0	1	1	1	3	0	0.125	0.125	0.125	0.375	0	#N/A
D_5__Anaerovorax	100	0	0	0	0	1	0	0	0	0	0.125	0	#N/A
D_4__Beijerinckiaceae.prop1	265	0	0	0	1	0	0	0	0	0.125	0	0	#N/A
D_5__Pseudohongiella	388	0	1	0	0	1	0	0.125	0	0	0.125	0	#N/A
D_5__Brachybacterium	77	0	2	0	0	0	0	0.25	0	0	0	0	#N/A
D_5__Paracoccus	3956	0	4	2	5	4	0	0.5	0.25	0.625	0.5	0	#N/A
D_5__Perlucidibaca	2975	4	0	0	0	0	0.222222	0	0	0	0	0	#N/A
D_5__Terrimicrobium	854	0	0	1	1	0	0	0	0.125	0.125	0	0	#N/A
D_3__Rhizobiales.prop2	1942	0	2	2	2	1	0	0.25	0.25	0.25	0.125	0	#N/A
D_5__Stenotrophomonas	17924	0	4	3	1	0	0	0.5	0.375	0.125	0	0	#N/A
D_5__Corynebacterium 1	353	0	2	0	0	2	0	0.25	0	0	0.25	0	#N/A
D_5__Glutamicibacter	44	0	1	0	0	0	0	0.125	0	0	0	0	#N/A
D_5__Sphingosinicella	130	0	0	0	0	0	0	0	0	0	0	0	#N/A
D_5__Tepidimonas	185	0	4	0	0	0	0	0.5	0	0	0	0	#N/A
D_5__Rhodococcus	994	0	0	1	0	0	0	0	0.125	0	0	0	#N/A
D_5__Luteolibacter	2675	0	3	1	2	1	0	0.375	0.125	0.25	0.125	0	#N/A
D_5__Legionella	44665	7	3	1	2	6	0.388889	0.375	0.125	0.25	0.75	0	#N/A
D_5__Prosthecobacter	259	0	1	0	1	2	0	0.125	0	0.125	0.25	0	#N/A
D_5__Hirschia	50	0	0	0	0	0	0	0	0	0	0	0	#N/A
D_5__Candidatus Accumulibacter	2942	0	2	0	0	0	0	0.25	0	0	0	0	#N/A
D_5__Sedimentibacter	8381	0	2	0	0	3	0	0.25	0	0	0.375	0	#N/A
D_5__Pir4 lineage	57	0	0	0	0	0	0	0	0	0	0	0	#N/A
D_5__Campylobacter	35	0	0	0	0	0	0	0	0	0	0	0	#N/A
D_3__Saccharimonadales.prop2	202	0	0	0	0	0	0	0	0	0	0	0	#N/A
D_5__Desulfobulbus	3462	0	2	0	1	1	0	0.25	0	0.125	0.125	0	#N/A
D_4__Micropepsaceae.prop1	61	0	0	0	0	0	0	0	0	0	0	0	#N/A
D_5__Sphingopyxis	727	0	2	1	0	3	0	0.25	0.125	0	0.375	0	#N/A
D_5__Tessaracoccus	623	0	1	0	1	0	0	0.125	0	0.125	0	0	#N/A
D_5__Massilia	1407	0	1	2	1	0	0	0.125	0.25	0.125	0	0	#N/A
D_5__Nevskia	88	0	0	0	0	0	0	0	0	0	0	0	#N/A
D_5__Achromobacter	1597	0	0	2	3	1	0	0	0.25	0.375	0.125	0	#N/A
D_5__Rheinheimera	30402	0	4	3	1	7	0	0.5	0.375	0.125	0.875	0	#N/A
D_5__Azospirillum	2634	3	1	2	0	4	0.166667	0.125	0.25	0	0.5	0	#N/A
D_5__Ramlibacter	533	0	0	0	0	3	0	0	0	0	0.375	0	#N/A
D_5__Methylobacterium	272	0	3	0	0	0	0	0.375	0	0	0	0	#N/A
D_4__Chitinophagaceae.prop1	1619	0	1	2	0	3	0	0.125	0.25	0	0.375	0	#N/A
D_4__Caulobacteraceae.prop1	959	0	0	1	1	0	0	0	0.125	0.125	0	0	#N/A
D_5__Devosia	4649	0	5	2	3	5	0	0.625	0.25	0.375	0.625	0	#N/A
D_5__Chitinimonas	34387	0	1	3	0	5	0	0.125	0.375	0	0.625	0	#N/A
D_5__BSV13	781	0	1	1	0	0	0	0.125	0.125	0	0	0	#N/A
D_4__Anaplasmataceae.prop1	2067	0	1	0	0	2	0	0.125	0	0	0.25	0	#N/A
D_5__Dysgonomonas	188764	0	0	3	5	2	0	0	0.375	0.625	0.25	0	#N/A
D_4__SC-I-84.prop1	340	0	0	0	2	0	0	0	0	0.25	0	0	#N/A
D_5__Paludibacter	6464	0	2	0	0	4	0	0.25	0	0	0.5	0	#N/A
D_5__Macellibacteroides	6056	0	2	1	0	1	0	0.25	0.125	0	0.125	0	#N/A
D_4__Xanthobacteraceae.prop1	257	0	0	0	1	0	0	0	0	0.125	0	0	#N/A
D_5__Capnocytophaga	24	0	0	0	0	0	0	0	0	0	0	0	#N/A
D_4__Intrasporangiaceae.prop1	120	0	2	0	0	0	0	0.25	0	0	0	0	#N/A
D_5__Paenibacillus	1298	0	0	1	0	0	0	0	0.125	0	0	0	#N/A
D_5__Bacteriovorax	416	0	0	1	0	1	0	0	0.125	0	0.125	0	#N/A
D_4__Clostridiaceae 1.prop1	738	0	0	0	2	1	0	0	0	0.25	0.125	0	#N/A
D_4__Sandaracinaceae.prop1	520	0	0	0	0	4	0	0	0	0	0.5	0	#N/A
D_5__Leadbetterella	4007	0	2	2	0	3	0	0.25	0.25	0	0.375	0	#N/A
D_5__Clostridium sensu stricto 1	191	0	1	0	0	1	0	0.125	0	0	0.125	0	#N/A
D_3__Betaproteobacteriales.prop2	125	0	0	0	0	0	0	0	0	0	0	0	#N/A
D_5__Bosea	18072	1	5	5	5	5	0.0555556	0.625	0.625	0.625	0.625	0	#N/A
D_4__env.OPS 17.prop1	194	0	0	0	0	1	0	0	0	0	0.125	0	#N/A
D_5__Lactococcus	529	0	1	0	0	1	0	0.125	0	0	0.125	0	#N/A
D_5__Xanthobacter	2657	0	4	0	1	1	0	0.5	0	0.125	0.125	0	#N/A
D_5__C39	174	0	0	0	0	1	0	0	0	0	0.125	0	#N/A
D_5__Neisseria	33	0	1	0	0	0	0	0.125	0	0	0	0	#N/A
D_5__Streptomyces	97	0	0	0	0	0	0	0	0	0	0	0	#N/A
D_5__Staphylococcus	8161	4	2	0	1	2	0.222222	0.25	0	0.125	0.25	0	#N/A
D_5__Phenylobacterium	50	0	1	0	0	0	0	0.125	0	0	0	0	#N/A
D_5__Brevibacterium	279	0	0	0	0	0	0	0	0	0	0	0	#N/A
D_5__Paraburkholderia tropica	19042	0	2	2	3	1	0	0.25	0.25	0.375	0.125	0	#N/A
D_5__Anaerococcus	93	0	2	0	0	0	0	0.25	0	0	0	0	#N/A
D_5__Chitinilyticum	164	0	0	0	0	0	0	0	0	0	0	0	#N/A
D_5__Corynebacterium	109	0	2	0	0	0	0	0.25	0	0	0	0	#N/A
D_5__Aeromonas	8382	0	0	2	2	1	0	0	0.25	0.25	0.125	0	#N/A
D_5__Enterococcus	4289	2	1	0	1	1	0.111111	0.125	0	0.125	0.125	0	#N/A
D_4__Oligoflexaceae.prop1	356	0	0	0	1	2	0	0	0	0.125	0.25	0	#N/A
D_5__Zoogloea	456	0	1	1	0	1	0	0.125	0.125	0	0.125	0	#N/A
D_5__Runella	659	0	1	0	0	1	0	0.125	0	0	0.125	0	#N/A
D_5__Asaia	1375080	18	5	1	1	4	1	0.625	0.125	0.125	0.5	0	#N/A
D_5__[Cytophaga] xylanolytica group	589	0	1	0	0	1	0	0.125	0	0	0.125	0	#N/A
D_5__Microvirga	374	0	0	0	1	1	0	0	0	0.125	0.125	0	#N/A
D_5__Cloacibacterium	388	0	2	0	0	0	0	0.25	0	0	0	0	#N/A
D_5__Roseococcus	182	0	0	0	0	0	0	0	0	0	0	0	#N/A
D_5__Mesorhizobium	362	0	0	0	1	1	0	0	0	0.125	0.125	0	#N/A
D_5__IMCC26207	577	0	0	0	1	0	0	0	0	0.125	0	0	#N/A
D_5__Sandaracinobacter	2729	0	2	2	2	2	0	0.25	0.25	0.25	0.25	0	#N/A
D_5__Cutibacterium	122	0	2	0	0	0	0	0.25	0	0	0	0	#N/A
D_5__Bdellovibrio	209	0	0	0	0	0	0	0	0	0	0	0	#N/A
D_4__Methyloligellaceae.prop1	75	0	0	0	0	0	0	0	0	0	0	0	#N/A
D_4__Propionibacteriaceae.prop1	237	0	0	0	1	0	0	0	0	0.125	0	0	#N/A
D_5__Pseudoxanthomonas	3900	1	0	2	4	2	0.0555556	0	0.25	0.5	0.25	0	#N/A
D_4__Aeromonadaceae.prop1	482	0	0	0	0	2	0	0	0	0	0.25	0	#N/A
D_5__Haliscomenobacter	2427	0	2	0	0	4	0	0.25	0	0	0.5	0	#N/A
D_5__Pajaroellobacter	93	0	0	0	0	0	0	0	0	0	0	0	#N/A
D_5__Aquabacterium	394	0	1	0	0	1	0	0.125	0	0	0.125	0	#N/A
D_5__Chryseomicrobium	60	0	1	0	0	0	0	0.125	0	0	0	0	#N/A
D_5__Iamia	1391	0	0	0	4	1	0	0	0	0.5	0.125	0	#N/A
D_5__Nitrosomonas	1546	0	1	0	0	5	0	0.125	0	0	0.625	0	#N/A
D_5__Candidatus Cardinium	67	0	0	0	0	0	0	0	0	0	0	0	#N/A
D_5__Methylophilus	275	0	1	0	0	2	0	0.125	0	0	0.25	0	#N/A
D_5__Hyphomicrobium	1052	0	1	1	3	3	0	0.125	0.125	0.375	0.375	0	#N/A
D_5__Undibacterium	5321	0	0	1	0	4	0	0	0.125	0	0.5	0	#N/A
D_5__Panacagrimonas	392	0	1	1	0	1	0	0.125	0.125	0	0.125	0	#N/A
D_5__Gordonia	324	0	1	1	1	0	0	0.125	0.125	0.125	0	0	#N/A
D_5__Novispirillum	56456	0	3	0	0	6	0	0.375	0	0	0.75	0	#N/A
D_5__Parapusillimonas	232	0	0	0	1	0	0	0	0	0.125	0	0	#N/A
D_5__Prosthecomicrobium	1128	0	2	2	0	3	0	0.25	0.25	0	0.375	0	#N/A
D_5__Rickettsia	172367	0	0	2	1	1	0	0	0.25	0.125	0.125	0	#N/A
D_5__Thermomonas	249	0	0	0	0	1	0	0	0	0	0.125	0	#N/A
D_5__Schlesneria	387	0	0	0	0	0	0	0	0	0	0	0	#N/A
D_5__Marinobacter	75	0	2	0	0	0	0	0.25	0	0	0	0	#N/A
D_5__Vagococcus	7229	0	0	1	3	1	0	0	0.125	0.375	0.125	0	#N/A
D_5__Providencia	5674	0	0	2	2	1	0	0	0.25	0.25	0.125	0	#N/A
D_5__Kaistia	179	0	1	0	0	0	0	0.125	0	0	0	0	#N/A
D_4__Holosporaceae.prop1	194	0	0	0	1	0	0	0	0	0.125	0	0	#N/A
D_5__Dokdonella	449	0	0	0	0	3	0	0	0	0	0.375	0	#N/A
D_5__Kocuria	99	0	1	0	0	0	0	0.125	0	0	0	0	#N/A
D_4__Rhizobiales Incertae Sedis.prop1	3243	0	2	2	3	3	0	0.25	0.25	0.375	0.375	0	#N/A
D_5__Gemmobacter	35812	0	2	3	5	6	0	0.25	0.375	0.625	0.75	0	#N/A
D_5__Pseudoxanthobacter	427	0	1	0	0	0	0	0.125	0	0	0	0	#N/A
D_5__Acidaminobacter	3344	0	0	0	0	3	0	0	0	0	0.375	0	#N/A
D_5__Ochrobactrum	5014	0	1	1	2	1	0	0.125	0.125	0.25	0.125	0	#N/A
D_5__Blastococcus	45	0	0	0	0	0	0	0	0	0	0	0	#N/A
D_5__Steroidobacter	394	0	0	0	0	2	0	0	0	0	0.25	0	#N/A
D_5__Ferrovibrio	169	0	0	0	0	0	0	0	0	0	0	0	#N/A
D_5__Variovorax	184	1	0	0	0	0	0.0555556	0	0	0	0	0	#N/A
D_5__Ignatzschineria	36250	0	0	2	3	1	0	0	0.25	0.375	0.125	0	#N/A
D_5__Pseudorhodoplanes	77	0	0	0	0	0	0	0	0	0	0	0	#N/A
D_5__Delftia	32729	0	2	3	1	0	0	0.25	0.375	0.125	0	0	#N/A
D_5__Gluconobacter	156	1	0	0	0	0	0.0555556	0	0	0	0	0	#N/A
D_5__Paludibaculum	367	0	0	0	0	2	0	0	0	0	0.25	0	#N/A
D_5__Agromyces	137	0	0	0	0	0	0	0	0	0	0	0	#N/A
D_5__Chelatococcus	261	0	0	0	1	0	0	0	0	0.125	0	0	#N/A
D_4__Solimonadaceae.prop1	139	0	1	1	0	0	0	0.125	0.125	0	0	0	#N/A
D_5__Shinella	14916	1	3	4	4	4	0.0555556	0.375	0.5	0.5	0.5	0	#N/A
D_5__Pseudochrobactrum	8007	0	0	1	4	2	0	0	0.125	0.5	0.25	0	#N/A
D_5__Emticicia	18511	0	5	0	0	7	0	0.625	0	0	0.875	0	#N/A
D_3__Elsterales.prop2	1414	0	1	0	0	0	0	0.125	0	0	0	0	#N/A
D_4__Rikenellaceae.prop1	672	0	2	1	0	0	0	0.25	0.125	0	0	0	#N/A
D_5__Hydrogenoanaerobacterium	792	0	0	0	1	1	0	0	0	0.125	0.125	0	#N/A
D_5__Ferribacterium	279	0	0	0	0	2	0	0	0	0	0.25	0	#N/A
D_4__T34.prop1	2183	0	0	2	0	1	0	0	0.25	0	0.125	0	#N/A
D_5__Propionivibrio	218	0	0	0	0	0	0	0	0	0	0	0	#N/A
D_5__Aquaspirillum	127304	0	4	1	0	7	0	0.5	0.125	0	0.875	0	#N/A
D_5__Methyloversatilis	179	0	0	0	0	2	0	0	0	0	0.25	0	#N/A
D_4__A0839.prop1	2976	0	2	2	1	3	0	0.25	0.25	0.125	0.375	0	#N/A
D_5__Lacibacterium aquatile	423	0	1	0	0	0	0	0.125	0	0	0	0	#N/A
D_5__Serratia	14604	0	0	2	1	0	0	0	0.25	0.125	0	0	#N/A
D_5__Acetoanaerobium	20139	0	2	2	0	1	0	0.25	0.25	0	0.125	0	#N/A
D_5__Acetobacterium	172	0	0	0	0	0	0	0	0	0	0	0	#N/A
D_5__Pseudobacteroides	331	0	0	0	1	0	0	0	0	0.125	0	0	#N/A
D_3__PeM15.prop2	2981	0	2	2	1	1	0	0.25	0.25	0.125	0.125	0	#N/A
D_5__Taonella	850	0	1	0	0	1	0	0.125	0	0	0.125	0	#N/A
D_5__Morganella	104986	0	0	2	0	2	0	0	0.25	0	0.25	0	#N/A
D_4__Holophagaceae.prop1	2321	0	1	1	0	0	0	0.125	0.125	0	0	0	#N/A
D_5__Stella	184	0	0	0	0	1	0	0	0	0	0.125	0	#N/A
D_5__Candidatus Protochlamydia	839	0	0	0	1	4	0	0	0	0.125	0.5	0	#N/A
D_3__Gammaproteobacteria Incertae Sedis.prop2	1684	0	0	2	2	1	0	0	0.25	0.25	0.125	0	#N/A
D_5__Pirellula	4526	0	1	2	5	2	0	0.125	0.25	0.625	0.25	0	#N/A
D_5__Rhodovarius	168	0	0	1	0	0	0	0	0.125	0	0	0	#N/A
D_4__Hydrogenophilaceae.prop1	581	0	1	0	0	2	0	0.125	0	0	0.25	0	#N/A
D_5__Tanticharoenia	357	1	0	0	0	0	0.0555556	0	0	0	0	0	#N/A
D_5__SM1A02	608	0	0	0	1	0	0	0	0	0.125	0	0	#N/A

## Sheet: F1_Lifestage_Son
rownames.aggdata2.	SumCount	Adults_D6	Adults_naive	Eggs	Larvae	Pupae	Adults_D6.1	Adults_naive.1	Eggs.1	Larvae.1	Pupae.1	CorePrev0.5	CorePrevNA
D_5__Pseudomonas	407428	9	7	6	7	6	0.9	0.875	0.857143	0.875	0.75	1	#N/A
D_4__Burkholderiaceae.prop1	115216	8	7	6	5	7	0.8	0.875	0.857143	0.625	0.875	1	#N/A
D_4__Acetobacteraceae.prop1	86590	6	2	2	0	3	0.6	0.25	0.285714	0	0.375	0	#N/A
D_4__Enterobacteriaceae.prop1	77763	5	2	2	1	2	0.5	0.25	0.285714	0.125	0.25	0	#N/A
D_5__Stenotrophomonas	67035	4	7	3	1	3	0.4	0.875	0.428571	0.125	0.375	0	#N/A
D_5__Limnobacter	12060	4	7	3	0	5	0.4	0.875	0.428571	0	0.625	0	#N/A
D_5__Allorhizobium-Neorhizobium-Pararhizobium-Rhizobium	14050	4	6	2	1	3	0.4	0.75	0.285714	0.125	0.375	0	#N/A
D_5__Tepidimonas	434	4	5	0	0	3	0.4	0.625	0	0	0.375	0	#N/A
D_5__Aquaspirillum	38340	4	4	2	1	4	0.4	0.5	0.285714	0.125	0.5	0	#N/A
D_5__Rickettsia	348833	4	2	3	3	2	0.4	0.25	0.428571	0.375	0.25	0	#N/A
D_5__Cloacibacterium	365	4	2	0	0	0	0.4	0.25	0	0	0	0	#N/A
D_5__Sphingomonas	1224	3	8	1	0	4	0.3	1	0.142857	0	0.5	0	#N/A
D_4__Rhodobacteraceae.prop1	15387	3	7	2	2	4	0.3	0.875	0.285714	0.25	0.5	0	#N/A
D_5__Brevundimonas	4218	3	7	2	2	5	0.3	0.875	0.285714	0.25	0.625	0	#N/A
D_5__Chryseobacterium	55820	3	6	3	2	6	0.3	0.75	0.428571	0.25	0.75	0	#N/A
D_5__Chitinimonas	21120	3	6	2	3	5	0.3	0.75	0.285714	0.375	0.625	0	#N/A
D_5__Acinetobacter	11653	3	6	3	2	3	0.3	0.75	0.428571	0.25	0.375	0	#N/A
D_5__Asaia	1521	3	6	2	3	4	0.3	0.75	0.285714	0.375	0.5	0	#N/A
D_5__Paracoccus	3316	3	4	2	2	4	0.3	0.5	0.285714	0.25	0.5	0	#N/A
D_5__Corynebacterium 1	451	3	4	0	0	2	0.3	0.5	0	0	0.25	0	#N/A
D_4__Anaplasmataceae.prop1	525	3	3	1	0	0	0.3	0.375	0.142857	0	0	0	#N/A
D_5__Massilia	19509	3	2	3	2	1	0.3	0.25	0.428571	0.25	0.125	0	#N/A
D_5__Bacillus	10732	3	2	3	2	5	0.3	0.25	0.428571	0.25	0.625	0	#N/A
D_5__Niveispirillum	340	3	0	0	0	0	0.3	0	0	0	0	0	#N/A
D_5__Aeromonas	22552	2	6	3	1	2	0.2	0.75	0.428571	0.125	0.25	0	#N/A
D_5__Flavobacterium	17684	2	6	1	1	4	0.2	0.75	0.142857	0.125	0.5	0	#N/A
D_5__Caulobacter	3059	2	5	1	2	3	0.2	0.625	0.142857	0.25	0.375	0	#N/A
D_5__Bosea	6038	2	4	2	2	3	0.2	0.5	0.285714	0.25	0.375	0	#N/A
D_5__Microbacterium	3771	2	4	2	2	3	0.2	0.5	0.285714	0.25	0.375	0	#N/A
D_5__Nevskia	1562	2	4	1	0	3	0.2	0.5	0.142857	0	0.375	0	#N/A
D_5__Pseudoxanthomonas	6993	2	3	2	2	2	0.2	0.375	0.285714	0.25	0.25	0	#N/A
D_5__Leucobacter	16530	2	2	1	1	1	0.2	0.25	0.142857	0.125	0.125	0	#N/A
D_5__Legionella	3611	2	2	3	1	5	0.2	0.25	0.428571	0.125	0.625	0	#N/A
D_5__Ornithinimicrobium	173	2	2	0	0	1	0.2	0.25	0	0	0.125	0	#N/A
D_5__Staphylococcus	804	2	1	0	0	2	0.2	0.125	0	0	0.25	0	#N/A
D_4__Intrasporangiaceae.prop1	210	2	1	1	0	2	0.2	0.125	0.142857	0	0.25	0	#N/A
D_4__Sphingomonadaceae.prop1	166	2	1	0	0	1	0.2	0.125	0	0	0.125	0	#N/A
D_5__Anaerococcus	157	2	1	0	0	1	0.2	0.125	0	0	0.125	0	#N/A
D_5__Serratia	52164	2	0	2	1	1	0.2	0	0.285714	0.125	0.125	0	#N/A
D_4__Rhizobiaceae.prop1	2845	2	0	0	1	1	0.2	0	0	0.125	0.125	0	#N/A
D_5__Tessaracoccus	306	2	0	1	0	0	0.2	0	0.142857	0	0	0	#N/A
D_5__Asticcacaulis	214	2	0	0	0	0	0.2	0	0	0	0	0	#N/A
D_4__Neisseriaceae.prop1	184	2	0	0	0	0	0.2	0	0	0	0	0	#N/A
D_5__Leptotrichia	80	2	0	0	0	1	0.2	0	0	0	0.125	0	#N/A
D_5__Panacagrimonas	11882	1	7	1	0	5	0.1	0.875	0.142857	0	0.625	0	#N/A
D_5__Rheinheimera	8768	1	7	2	0	4	0.1	0.875	0.285714	0	0.5	0	#N/A
D_5__Hydrogenophaga	3060	1	6	1	1	4	0.1	0.75	0.142857	0.125	0.5	0	#N/A
D_5__Delftia	56710	1	5	3	2	0	0.1	0.625	0.428571	0.25	0	0	#N/A
D_5__Methylophilus	4098	1	5	0	0	5	0.1	0.625	0	0	0.625	0	#N/A
D_5__Bdellovibrio	1577	1	5	0	0	4	0.1	0.625	0	0	0.5	0	#N/A
D_5__Bacteriovorax	2548	1	4	1	0	4	0.1	0.5	0.142857	0	0.5	0	#N/A
D_5__Devosia	1822	1	4	1	1	2	0.1	0.5	0.142857	0.125	0.25	0	#N/A
D_5__Nocardioides	371	1	4	1	0	4	0.1	0.5	0.142857	0	0.5	0	#N/A
D_5__Mycobacterium	12835	1	3	3	1	5	0.1	0.375	0.428571	0.125	0.625	0	#N/A
D_5__Shinella	10451	1	3	2	1	2	0.1	0.375	0.285714	0.125	0.25	0	#N/A
D_5__Exiguobacterium	2227	1	3	0	1	1	0.1	0.375	0	0.125	0.125	0	#N/A
D_5__Methylobacterium	445	1	3	0	0	1	0.1	0.375	0	0	0.125	0	#N/A
D_5__Streptococcus	140	1	3	0	0	1	0.1	0.375	0	0	0.125	0	#N/A
D_5__Corynebacterium	136	1	3	0	0	2	0.1	0.375	0	0	0.25	0	#N/A
D_5__Emticicia	10809	1	2	1	0	2	0.1	0.25	0.142857	0	0.25	0	#N/A
D_5__Pirellula	8094	1	2	2	2	5	0.1	0.25	0.285714	0.25	0.625	0	#N/A
D_5__Reyranella	3619	1	2	1	2	5	0.1	0.25	0.142857	0.25	0.625	0	#N/A
D_5__Kocuria	1744	1	2	0	0	2	0.1	0.25	0	0	0.25	0	#N/A
D_5__Sphingobium	734	1	2	1	0	0	0.1	0.25	0.142857	0	0	0	#N/A
D_5__Prosthecomicrobium	464	1	2	0	1	2	0.1	0.25	0	0.125	0.25	0	#N/A
D_5__Lactobacillus	258	1	2	1	0	1	0.1	0.25	0.142857	0	0.125	0	#N/A
D_4__Micrococcaceae.prop1	174	1	2	0	0	2	0.1	0.25	0	0	0.25	0	#N/A
D_5__Dysgonomonas	162774	1	1	1	2	1	0.1	0.125	0.142857	0.25	0.125	0	#N/A
D_4__Xanthomonadaceae.prop1	5163	1	1	1	1	2	0.1	0.125	0.142857	0.125	0.25	0	#N/A
D_5__Candidatus Protochlamydia	1349	1	1	2	0	2	0.1	0.125	0.285714	0	0.25	0	#N/A
D_5__Terrimicrobium	783	1	1	0	1	4	0.1	0.125	0	0.125	0.5	0	#N/A
D_5__Pedobacter	663	1	1	1	0	0	0.1	0.125	0.142857	0	0	0	#N/A
D_5__Brachybacterium	232	1	1	0	0	1	0.1	0.125	0	0	0.125	0	#N/A
D_5__Chryseomicrobium	189	1	1	1	0	1	0.1	0.125	0.142857	0	0.125	0	#N/A
D_5__Lysobacter	181	1	1	0	0	0	0.1	0.125	0	0	0	0	#N/A
D_5__Lactococcus	179	1	1	0	0	2	0.1	0.125	0	0	0.25	0	#N/A
D_5__Pseudonocardia	143	1	1	0	0	1	0.1	0.125	0	0	0.125	0	#N/A
D_5__Brevibacterium	141	1	1	0	0	1	0.1	0.125	0	0	0.125	0	#N/A
D_5__Cutibacterium	131	1	1	0	0	2	0.1	0.125	0	0	0.25	0	#N/A
D_5__Actinomyces	117	1	1	0	0	0	0.1	0.125	0	0	0	0	#N/A
D_5__Neisseria	101	1	1	0	0	2	0.1	0.125	0	0	0.25	0	#N/A
D_5__Peptoniphilus	68	1	1	0	0	2	0.1	0.125	0	0	0.25	0	#N/A
D_5__Fusobacterium	67	1	1	0	0	0	0.1	0.125	0	0	0	0	#N/A
D_5__Novispirillum	23616	1	0	1	0	0	0.1	0	0.142857	0	0	0	#N/A
D_4__Pseudomonadaceae.prop1	17234	1	0	2	2	0	0.1	0	0.285714	0.25	0	0	#N/A
D_5__Ignatzschineria	13310	1	0	0	1	0	0.1	0	0	0.125	0	0	#N/A
D_5__Paraburkholderia tropica	8626	1	0	0	1	0	0.1	0	0	0.125	0	0	#N/A
D_5__Gemmobacter	8315	1	0	2	2	1	0.1	0	0.285714	0.25	0.125	0	#N/A
D_5__Sandaracinobacter	3041	1	0	1	2	0	0.1	0	0.142857	0.25	0	0	#N/A
D_5__Magnetospirillum	1920	1	0	0	0	1	0.1	0	0	0	0.125	0	#N/A
D_4__Aeromonadaceae.prop1	1738	1	0	1	1	0	0.1	0	0.142857	0.125	0	0	#N/A
D_3__Rhizobiales.prop2	1557	1	0	1	1	0	0.1	0	0.142857	0.125	0	0	#N/A
D_4__Rhodocyclaceae.prop1	1373	1	0	1	0	0	0.1	0	0.142857	0	0	0	#N/A
D_3__PeM15.prop2	1048	1	0	2	1	0	0.1	0	0.285714	0.125	0	0	#N/A
D_5__Luteolibacter	1042	1	0	0	1	0	0.1	0	0	0.125	0	0	#N/A
D_5__Kaistia	541	1	0	2	0	0	0.1	0	0.285714	0	0	0	#N/A
D_4__Rhodospirillaceae.prop1	400	1	0	1	0	1	0.1	0	0.142857	0	0.125	0	#N/A
D_5__Hyphomicrobium	367	1	0	0	1	0	0.1	0	0	0.125	0	0	#N/A
D_4__Solimonadaceae.prop1	294	1	0	0	0	0	0.1	0	0	0	0	0	#N/A
D_4__Xanthobacteraceae.prop1	265	1	0	1	0	1	0.1	0	0.142857	0	0.125	0	#N/A
D_5__Bacteroides	215	1	0	0	0	0	0.1	0	0	0	0	0	#N/A
D_5__Veillonella	85	1	0	0	0	1	0.1	0	0	0	0.125	0	#N/A
D_5__Propioniciclava	55	1	0	0	0	0	0.1	0	0	0	0	0	#N/A
D_5__Variovorax	1356	0	3	0	0	1	0	0.375	0	0	0.125	0	#N/A
D_5__Morganella	182998	0	2	0	2	1	0	0.25	0	0.25	0.125	0	#N/A
D_3__Gammaproteobacteria Incertae Sedis.prop2	3937	0	2	1	1	4	0	0.25	0.142857	0.125	0.5	0	#N/A
D_5__Azospirillum	2237	0	2	1	1	1	0	0.25	0.142857	0.125	0.125	0	#N/A
D_5__Novosphingobium	877	0	2	1	0	0	0	0.25	0.142857	0	0	0	#N/A
D_5__Clostridium sensu stricto 1	633	0	2	1	0	3	0	0.25	0.142857	0	0.375	0	#N/A
D_5__Cellvibrio	323	0	2	1	0	1	0	0.25	0.142857	0	0.125	0	#N/A
D_5__Sphingopyxis	236	0	2	0	0	1	0	0.25	0	0	0.125	0	#N/A
D_5__Schlegelella	105	0	2	0	0	3	0	0.25	0	0	0.375	0	#N/A
D_5__Terrisporobacter	92	0	2	0	0	0	0	0.25	0	0	0	0	#N/A
D_5__Finegoldia	51	0	2	0	0	0	0	0.25	0	0	0	0	#N/A
D_5__Undibacterium	923	0	1	2	0	1	0	0.125	0.285714	0	0.125	0	#N/A
D_4__Rhizobiales Incertae Sedis.prop1	824	0	1	1	1	3	0	0.125	0.142857	0.125	0.375	0	#N/A
D_5__Paenibacillus	663	0	1	1	0	2	0	0.125	0.142857	0	0.25	0	#N/A
D_4__Microbacteriaceae.prop1	635	0	1	1	0	1	0	0.125	0.142857	0	0.125	0	#N/A
D_4__Holosporaceae.prop1	628	0	1	0	0	2	0	0.125	0	0	0.25	0	#N/A
D_5__Mesorhizobium	532	0	1	1	0	1	0	0.125	0.142857	0	0.125	0	#N/A
D_4__Clostridiaceae 1.prop1	363	0	1	1	0	2	0	0.125	0.142857	0	0.25	0	#N/A
D_5__Runella	346	0	1	0	0	0	0	0.125	0	0	0	0	#N/A
D_5__C39	312	0	1	0	0	3	0	0.125	0	0	0.375	0	#N/A
D_4__Beijerinckiaceae.prop1	243	0	1	0	0	1	0	0.125	0	0	0.125	0	#N/A
D_5__Enterococcus	189	0	1	0	0	1	0	0.125	0	0	0.125	0	#N/A
D_5__Chitinilyticum	152	0	1	0	0	0	0	0.125	0	0	0	0	#N/A
D_5__Dyadobacter	133	0	1	0	0	0	0	0.125	0	0	0	0	#N/A
D_5__Steroidobacter	127	0	1	0	0	0	0	0.125	0	0	0	0	#N/A
D_5__Rubellimicrobium	107	0	1	0	0	0	0	0.125	0	0	0	0	#N/A
D_5__Rothia	76	0	1	0	0	1	0	0.125	0	0	0.125	0	#N/A
D_5__Rhodococcus	63	0	1	0	1	0	0	0.125	0	0.125	0	0	#N/A
D_5__Rhodovarius	61	0	1	0	0	0	0	0.125	0	0	0	0	#N/A
D_5__Capnocytophaga	59	0	1	0	1	1	0	0.125	0	0.125	0.125	0	#N/A
D_4__Lachnospiraceae.prop1	57	0	1	0	0	1	0	0.125	0	0	0.125	0	#N/A
D_5__Campylobacter	51	0	1	0	0	0	0	0.125	0	0	0	0	#N/A
D_5__Weissella	46	0	1	0	0	1	0	0.125	0	0	0.125	0	#N/A
D_5__Marinobacter	43	0	1	0	0	0	0	0.125	0	0	0	0	#N/A
D_4__Chitinophagaceae.prop1	3945	0	0	1	2	1	0	0	0.142857	0.25	0.125	0	#N/A
D_5__Zoogloea	2166	0	0	2	1	1	0	0	0.285714	0.125	0.125	0	#N/A
D_5__Wolbachia	2146	0	0	0	1	1	0	0	0	0.125	0.125	0	#N/A
D_4__A0839.prop1	1091	0	0	0	1	1	0	0	0	0.125	0.125	0	#N/A
D_5__SM1A02	844	0	0	1	0	1	0	0	0.142857	0	0.125	0	#N/A
D_5__Sphingobacterium	806	0	0	2	0	2	0	0	0.285714	0	0.25	0	#N/A
D_4__SC-I-84.prop1	713	0	0	1	1	1	0	0	0.142857	0.125	0.125	0	#N/A
D_5__Roseomonas	669	0	0	2	0	1	0	0	0.285714	0	0.125	0	#N/A
D_4__0319-6G20.prop1	466	0	0	0	1	1	0	0	0	0.125	0.125	0	#N/A
D_3__Saccharimonadales.prop2	355	0	0	0	1	3	0	0	0	0.125	0.375	0	#N/A
D_5__Iamia	310	0	0	0	1	0	0	0	0	0.125	0	0	#N/A
D_5__Gordonia	277	0	0	0	1	2	0	0	0	0.125	0.25	0	#N/A
D_4__Caulobacteraceae.prop1	255	0	0	0	1	0	0	0	0	0.125	0	0	#N/A
D_4__Oligoflexaceae.prop1	247	0	0	0	0	2	0	0	0	0	0.25	0	#N/A
D_5__IMCC26207	228	0	0	0	0	0	0	0	0	0	0	0	#N/A
D_5__Ruminiclostridium 1	161	0	0	0	0	2	0	0	0	0	0.25	0	#N/A
D_4__Paracaedibacteraceae.prop1	148	0	0	1	0	0	0	0	0.142857	0	0	0	#N/A
D_5__Microvirga	141	0	0	0	0	1	0	0	0	0	0.125	0	#N/A
D_5__alphaI cluster	137	0	0	1	0	0	0	0	0.142857	0	0	0	#N/A
D_5__Pir4 lineage	132	0	0	0	0	0	0	0	0	0	0	0	#N/A
D_5__Clostridium sensu stricto 8	129	0	0	0	0	1	0	0	0	0	0.125	0	#N/A
D_5__Chelatococcus	118	0	0	0	0	0	0	0	0	0	0	0	#N/A
D_5__Stella	111	0	0	0	0	1	0	0	0	0	0.125	0	#N/A
D_5__Schlesneria	107	0	0	0	0	0	0	0	0	0	0	0	#N/A
D_5__Nitrosomonas	99	0	0	0	0	2	0	0	0	0	0.25	0	#N/A
D_5__Blastococcus	90	0	0	0	0	1	0	0	0	0	0.125	0	#N/A
D_5__Hirschia	75	0	0	0	0	1	0	0	0	0	0.125	0	#N/A
D_4__Dermatophilaceae.prop1	68	0	0	0	0	1	0	0	0	0	0.125	0	#N/A
D_5__Anaerovorax	64	0	0	0	0	1	0	0	0	0	0.125	0	#N/A
D_5__Geodermatophilus	49	0	0	0	0	2	0	0	0	0	0.25	0	#N/A
D_5__Leuconostoc	43	0	0	0	0	1	0	0	0	0	0.125	0	#N/A
D_5__Ancylobacter	40	0	0	0	0	0	0	0	0	0	0	0	#N/A
D_5__Aerococcus	37	0	0	0	0	0	0	0	0	0	0	0	#N/A
D_5__Phenylobacterium	25	0	0	0	0	0	0	0	0	0	0	0	#N/A
D_5__Prevotella	15	0	0	0	1	0	0	0	0	0.125	0	0	#N/A

## Sheet: F3B_9.field.and.2.lab.species
rownames.aggdata2.	SumCount	Field_C..alazanicus	Field_C..chiopterus	Field_C..dewulfi	Field_C..festivipennis	Field_C..kibunensis	Field_C..obsoletus.s.s.	Field_C..pictipennis	Field_C..punctatus	Field_C..scoticus	Rearing_C..nubeculosus	Rearing_C..sonorensis	Field_C..alazanicus.1	Field_C..chiopterus.1	Field_C..dewulfi.1	Field_C..festivipennis.1	Field_C..kibunensis.1	Field_C..obsoletus.s.s..1	Field_C..pictipennis.1	Field_C..punctatus.1	Field_C..scoticus.1	Rearing_C..nubeculosus.1	Rearing_C..sonorensis.1	CorePrev0.5	CorePrevNA
D_5__Pseudomonas	379423	5	3	12	6	7	10	3	6	11	7	9	0.833333	1	1	1	1	0.909091	0.428571	1	1	1	0.9	0	#N/A
D_4__Enterobacteriaceae.prop1	139120	3	2	9	3	7	8	0	3	6	1	5	0.5	0.666667	0.75	0.5	1	0.727273	0	0.5	0.545455	0.142857	0.5	0	#N/A
D_5__Sphingomonas	86623	1	1	10	5	5	7	1	4	6	1	3	0.166667	0.333333	0.833333	0.833333	0.714286	0.636364	0.142857	0.666667	0.545455	0.142857	0.3	0	#N/A
D_5__Tepidimonas	561	0	0	4	0	3	6	0	0	4	0	4	0	0	0.333333	0	0.428571	0.545455	0	0	0.363636	0	0.4	0	#N/A
D_5__Methylobacterium	1428	0	3	8	1	3	6	0	0	6	0	2	0	1	0.666667	0.166667	0.428571	0.545455	0	0	0.545455	0	0.2	0	#N/A
D_4__Burkholderiaceae.prop1	141959	2	2	8	2	5	5	5	0	5	2	8	0.333333	0.666667	0.666667	0.333333	0.714286	0.454545	0.714286	0	0.454545	0.285714	0.8	0	#N/A
D_5__Asaia	512796	1	2	6	4	3	5	3	6	6	7	3	0.166667	0.666667	0.5	0.666667	0.428571	0.454545	0.428571	1	0.545455	1	0.3	0	#N/A
D_5__Stenotrophomonas	3874	1	3	10	0	2	5	2	0	5	0	5	0.166667	1	0.833333	0	0.285714	0.454545	0.285714	0	0.454545	0	0.5	0	#N/A
D_5__Chryseobacterium	54848	2	1	7	0	2	5	1	1	5	0	4	0.333333	0.333333	0.583333	0	0.285714	0.454545	0.142857	0.166667	0.454545	0	0.4	0	#N/A
D_5__Brevundimonas	1272	0	2	7	0	1	5	1	0	3	0	3	0	0.666667	0.583333	0	0.142857	0.454545	0.142857	0	0.272727	0	0.3	0	#N/A
D_5__Acinetobacter	31506	1	3	10	5	4	5	0	3	4	4	3	0.166667	1	0.833333	0.833333	0.571429	0.454545	0	0.5	0.363636	0.571429	0.3	0	#N/A
D_5__Glutamicibacter	440	0	0	3	0	0	5	0	0	4	0	1	0	0	0.25	0	0	0.454545	0	0	0.363636	0	0.1	0	#N/A
D_5__Rothia	477	0	2	5	0	0	5	0	0	2	0	0	0	0.666667	0.416667	0	0	0.454545	0	0	0.181818	0	0	0	#N/A
D_5__Bacillus	4442	0	2	8	1	3	4	2	0	2	0	3	0	0.666667	0.666667	0.166667	0.428571	0.363636	0.285714	0	0.181818	0	0.3	0	#N/A
D_5__Flavobacterium	3613	1	1	1	0	0	4	1	0	1	0	2	0.166667	0.333333	0.0833333	0	0	0.363636	0.142857	0	0.0909091	0	0.2	0	#N/A
D_5__Massilia	12627	0	1	3	0	1	4	1	0	5	1	3	0	0.333333	0.25	0	0.142857	0.363636	0.142857	0	0.454545	0.142857	0.3	0	#N/A
D_4__Rhizobiaceae.prop1	3742	1	1	7	0	1	4	0	0	2	0	2	0.166667	0.333333	0.583333	0	0.142857	0.363636	0	0	0.181818	0	0.2	0	#N/A
D_5__Devosia	2795	1	1	5	0	0	4	0	0	0	0	1	0.166667	0.333333	0.416667	0	0	0.363636	0	0	0	0	0.1	0	#N/A
D_5__Comamonas	677	1	0	0	2	0	4	0	0	1	0	0	0.166667	0	0	0.333333	0	0.363636	0	0	0.0909091	0	0	0	#N/A
D_5__Corynebacterium 1	1015	0	2	5	0	2	4	0	0	4	0	3	0	0.666667	0.416667	0	0.285714	0.363636	0	0	0.363636	0	0.3	0	#N/A
D_4__Anaplasmataceae.prop1	349739	0	1	0	0	1	4	0	0	7	0	3	0	0.333333	0	0	0.142857	0.363636	0	0	0.636364	0	0.3	0	#N/A
D_5__Dermacoccus	431	0	0	3	0	0	4	0	0	3	0	1	0	0	0.25	0	0	0.363636	0	0	0.272727	0	0.1	0	#N/A
D_5__Methylophilus	241	0	0	1	0	0	4	0	0	2	0	1	0	0	0.0833333	0	0	0.363636	0	0	0.181818	0	0.1	0	#N/A
D_5__Allorhizobium-Neorhizobium-Pararhizobium-Rhizobium	5911	0	1	8	0	1	3	4	0	3	6	4	0	0.333333	0.666667	0	0.142857	0.272727	0.571429	0	0.272727	0.857143	0.4	0	#N/A
D_5__Bosea	6183	2	0	3	0	1	3	2	0	1	2	2	0.333333	0	0.25	0	0.142857	0.272727	0.285714	0	0.0909091	0.285714	0.2	0	#N/A
D_5__Leucobacter	64921	2	0	1	1	3	3	1	0	0	6	2	0.333333	0	0.0833333	0.166667	0.428571	0.272727	0.142857	0	0	0.857143	0.2	0	#N/A
D_5__Sphingobium	4663	1	0	3	1	0	3	1	1	1	0	1	0.166667	0	0.25	0.166667	0	0.272727	0.142857	0.166667	0.0909091	0	0.1	0	#N/A
D_5__Pedobacter	842	0	0	1	0	0	3	1	0	0	0	1	0	0	0.0833333	0	0	0.272727	0.142857	0	0	0	0.1	0	#N/A
D_5__Ochrobactrum	355	2	1	3	0	0	3	0	0	2	0	0	0.333333	0.333333	0.25	0	0	0.272727	0	0	0.181818	0	0	0	#N/A
D_5__Serratia	34277	1	3	4	0	0	3	0	0	2	3	2	0.166667	1	0.333333	0	0	0.272727	0	0	0.181818	0.428571	0.2	0	#N/A
D_5__Cloacibacterium	442	1	1	3	0	1	3	0	0	1	0	4	0.166667	0.333333	0.25	0	0.142857	0.272727	0	0	0.0909091	0	0.4	0	#N/A
D_5__Nocardioides	503	1	2	6	0	0	3	0	0	4	0	1	0.166667	0.666667	0.5	0	0	0.272727	0	0	0.363636	0	0.1	0	#N/A
D_5__Paraburkholderia tropica	9958	1	0	0	0	0	3	0	0	0	0	1	0.166667	0	0	0	0	0.272727	0	0	0	0	0.1	0	#N/A
D_5__Enterococcus	577	1	1	2	0	1	3	0	0	0	0	0	0.166667	0.333333	0.166667	0	0.142857	0.272727	0	0	0	0	0	0	#N/A
D_5__Neisseria	305	0	1	3	0	1	3	0	0	1	0	1	0	0.333333	0.25	0	0.142857	0.272727	0	0	0.0909091	0	0.1	0	#N/A
D_5__Exiguobacterium	327	0	1	0	0	0	3	0	0	1	0	1	0	0.333333	0	0	0	0.272727	0	0	0.0909091	0	0.1	0	#N/A
D_5__Gemella	624	0	1	5	0	0	3	0	0	2	0	0	0	0.333333	0.416667	0	0	0.272727	0	0	0.181818	0	0	0	#N/A
D_5__Kosakonia	261	0	1	4	0	0	3	0	0	2	0	0	0	0.333333	0.333333	0	0	0.272727	0	0	0.181818	0	0	0	#N/A
D_5__Aquabacterium	682	0	0	5	0	1	3	0	1	3	0	0	0	0	0.416667	0	0.142857	0.272727	0	0.166667	0.272727	0	0	0	#N/A
D_5__Pectobacterium	59680	0	0	4	4	5	3	0	3	4	0	0	0	0	0.333333	0.666667	0.714286	0.272727	0	0.5	0.363636	0	0	0	#N/A
D_4__Diplorickettsiaceae.prop1	131	0	0	1	0	0	3	0	0	1	0	0	0	0	0.0833333	0	0	0.272727	0	0	0.0909091	0	0	0	#N/A
D_5__Achromobacter	156	0	0	0	0	0	3	0	0	0	0	0	0	0	0	0	0	0.272727	0	0	0	0	0	0	#N/A
D_5__Legionella	6877	1	0	4	0	0	2	4	0	1	0	2	0.166667	0	0.333333	0	0	0.181818	0.571429	0	0.0909091	0	0.2	0	#N/A
D_4__Acetobacteraceae.prop1	123212	1	0	6	0	0	2	3	0	3	0	6	0.166667	0	0.5	0	0	0.181818	0.428571	0	0.272727	0	0.6	0	#N/A
D_5__Mycobacterium	4391	1	1	2	0	1	2	2	0	1	0	1	0.166667	0.333333	0.166667	0	0.142857	0.181818	0.285714	0	0.0909091	0	0.1	0	#N/A
D_5__Reyranella	5139	2	0	1	0	0	2	1	0	0	0	1	0.333333	0	0.0833333	0	0	0.181818	0.142857	0	0	0	0.1	0	#N/A
D_5__Rheinheimera	1154	2	0	1	0	0	2	1	0	0	0	1	0.333333	0	0.0833333	0	0	0.181818	0.142857	0	0	0	0.1	0	#N/A
D_4__Rhodocyclaceae.prop1	2570	2	0	0	0	0	2	1	0	0	0	1	0.333333	0	0	0	0	0.181818	0.142857	0	0	0	0.1	0	#N/A
D_4__Rhodobacteraceae.prop1	5851	1	1	3	0	0	2	1	0	0	0	3	0.166667	0.333333	0.25	0	0	0.181818	0.142857	0	0	0	0.3	0	#N/A
D_5__Microbacterium	6458	1	1	8	0	1	2	1	0	2	0	2	0.166667	0.333333	0.666667	0	0.142857	0.181818	0.142857	0	0.181818	0	0.2	0	#N/A
D_5__Gemmobacter	9947	1	0	0	0	0	2	1	0	0	0	1	0.166667	0	0	0	0	0.181818	0.142857	0	0	0	0.1	0	#N/A
D_5__Mesorhizobium	302	1	2	3	0	0	2	1	0	0	0	0	0.166667	0.666667	0.25	0	0	0.181818	0.142857	0	0	0	0	0	#N/A
D_4__Xanthobacteraceae.prop1	157	0	0	0	0	0	2	1	0	0	0	1	0	0	0	0	0	0.181818	0.142857	0	0	0	0.1	0	#N/A
D_5__Paracoccus	1878	2	0	5	0	0	2	0	0	1	0	3	0.333333	0	0.416667	0	0	0.181818	0	0	0.0909091	0	0.3	0	#N/A
D_5__Pseudochrobactrum	8419	1	0	1	0	0	2	0	0	0	1	0	0.166667	0	0.0833333	0	0	0.181818	0	0	0	0.142857	0	0	#N/A
D_5__Streptococcus	340	1	2	3	0	0	2	0	0	4	0	1	0.166667	0.666667	0.25	0	0	0.181818	0	0	0.363636	0	0.1	0	#N/A
D_5__Luteolibacter	2466	1	0	1	0	0	2	0	0	0	0	1	0.166667	0	0.0833333	0	0	0.181818	0	0	0	0	0.1	0	#N/A
D_3__Rhizobiales.prop2	549	1	0	0	0	0	2	0	0	0	0	1	0.166667	0	0	0	0	0.181818	0	0	0	0	0.1	0	#N/A
D_4__Intrasporangiaceae.prop1	312	0	0	6	0	0	2	0	0	3	0	2	0	0	0.5	0	0	0.181818	0	0	0.272727	0	0.2	0	#N/A
D_4__Sphingomonadaceae.prop1	256	0	0	3	0	0	2	0	0	2	0	2	0	0	0.25	0	0	0.181818	0	0	0.181818	0	0.2	0	#N/A
D_5__Actinomyces	234	0	1	5	0	0	2	0	0	3	0	1	0	0.333333	0.416667	0	0	0.181818	0	0	0.272727	0	0.1	0	#N/A
D_5__Veillonella	176	0	1	3	0	0	2	0	0	3	0	1	0	0.333333	0.25	0	0	0.181818	0	0	0.272727	0	0.1	0	#N/A
D_5__Lactococcus	682	0	0	8	0	0	2	0	0	3	0	1	0	0	0.666667	0	0	0.181818	0	0	0.272727	0	0.1	0	#N/A
D_5__Cutibacterium	2718	0	0	4	0	0	2	0	0	1	0	1	0	0	0.333333	0	0	0.181818	0	0	0.0909091	0	0.1	0	#N/A
D_5__Turicella	139	0	0	4	0	0	2	0	0	1	0	1	0	0	0.333333	0	0	0.181818	0	0	0.0909091	0	0.1	0	#N/A
D_5__Kocuria	2465	0	0	4	0	0	2	0	0	1	0	1	0	0	0.333333	0	0	0.181818	0	0	0.0909091	0	0.1	0	#N/A
D_5__Propioniciclava	93	0	0	0	0	0	2	0	0	1	0	1	0	0	0	0	0	0.181818	0	0	0.0909091	0	0.1	0	#N/A
D_5__Aureimonas	580	0	2	2	0	0	2	0	0	1	0	0	0	0.666667	0.166667	0	0	0.181818	0	0	0.0909091	0	0	0	#N/A
D_5__Rickettsiella	3963	0	1	6	0	1	2	0	0	2	0	0	0	0.333333	0.5	0	0.142857	0.181818	0	0	0.181818	0	0	0	#N/A
D_4__Microbacteriaceae.prop1	800	0	1	6	0	0	2	0	0	2	0	0	0	0.333333	0.5	0	0	0.181818	0	0	0.181818	0	0	0	#N/A
D_5__Alloprevotella	226	0	1	5	0	1	2	0	0	2	0	0	0	0.333333	0.416667	0	0.142857	0.181818	0	0	0.181818	0	0	0	#N/A
D_3__Lactobacillales.prop2	135	0	1	3	0	0	2	0	0	1	0	0	0	0.333333	0.25	0	0	0.181818	0	0	0.0909091	0	0	0	#N/A
D_5__Wolbachia	134409	0	1	1	0	6	2	0	0	2	0	0	0	0.333333	0.0833333	0	0.857143	0.181818	0	0	0.181818	0	0	0	#N/A
D_5__Roseomonas	506	0	0	4	0	0	2	0	0	1	0	0	0	0	0.333333	0	0	0.181818	0	0	0.0909091	0	0	0	#N/A
D_5__Marinobacter	169	0	0	3	0	0	2	0	0	2	0	0	0	0	0.25	0	0	0.181818	0	0	0.181818	0	0	0	#N/A
D_5__Dolosigranulum	90	0	0	3	0	0	2	0	0	1	0	0	0	0	0.25	0	0	0.181818	0	0	0.0909091	0	0	0	#N/A
D_5__Sphingobacterium	237	0	0	2	0	0	2	0	0	1	0	0	0	0	0.166667	0	0	0.181818	0	0	0.0909091	0	0	0	#N/A
D_5__Finegoldia	58	0	0	2	0	0	2	0	0	1	0	0	0	0	0.166667	0	0	0.181818	0	0	0.0909091	0	0	0	#N/A
D_5__Phenylobacterium	256	0	0	2	0	1	2	0	0	0	0	0	0	0	0.166667	0	0.142857	0.181818	0	0	0	0	0	0	#N/A
D_5__Capnocytophaga	129	0	0	1	0	0	2	0	0	2	0	0	0	0	0.0833333	0	0	0.181818	0	0	0.181818	0	0	0	#N/A
D_5__Microvirga	169	0	0	1	0	0	2	0	0	0	0	0	0	0	0.0833333	0	0	0.181818	0	0	0	0	0	0	#N/A
D_2__Gammaproteobacteria.prop3	84	0	0	0	0	0	2	0	0	1	0	0	0	0	0	0	0	0.181818	0	0	0.0909091	0	0	0	#N/A
D_5__Saccharopolyspora	69	0	0	0	0	0	2	0	0	1	0	0	0	0	0	0	0	0.181818	0	0	0.0909091	0	0	0	#N/A
D_5__Shinella	2796	1	0	0	0	0	1	2	0	0	0	1	0.166667	0	0	0	0	0.0909091	0.285714	0	0	0	0.1	0	#N/A
D_5__Delftia	21540	0	0	0	3	0	1	2	1	0	0	1	0	0	0	0.5	0	0.0909091	0.285714	0.166667	0	0	0.1	0	#N/A
D_5__Pirellula	6634	0	0	0	0	0	1	2	0	0	0	1	0	0	0	0	0	0.0909091	0.285714	0	0	0	0.1	0	#N/A
D_5__Rickettsia	448560	4	0	1	0	2	1	1	0	2	0	4	0.666667	0	0.0833333	0	0.285714	0.0909091	0.142857	0	0.181818	0	0.4	0	#N/A
D_4__Xanthomonadaceae.prop1	4203	2	0	2	0	0	1	1	0	1	0	1	0.333333	0	0.166667	0	0	0.0909091	0.142857	0	0.0909091	0	0.1	0	#N/A
D_5__Hydrogenophaga	3583	1	0	0	0	0	1	1	0	0	0	1	0.166667	0	0	0	0	0.0909091	0.142857	0	0	0	0.1	0	#N/A
D_5__Sandaracinobacter	1363	1	0	0	0	0	1	1	0	0	0	1	0.166667	0	0	0	0	0.0909091	0.142857	0	0	0	0.1	0	#N/A
D_4__Chitinophagaceae.prop1	1437	1	3	9	0	0	1	1	0	0	0	0	0.166667	1	0.75	0	0	0.0909091	0.142857	0	0	0	0	0	#N/A
D_5__Dyadobacter	1493	1	1	1	0	0	1	1	0	0	0	0	0.166667	0.333333	0.0833333	0	0	0.0909091	0.142857	0	0	0	0	0	#N/A
D_5__Asticcacaulis	529	0	0	0	0	0	1	1	0	0	0	2	0	0	0	0	0	0.0909091	0.142857	0	0	0	0.2	0	#N/A
D_5__Terrimicrobium	347	0	0	0	0	0	1	1	0	0	0	1	0	0	0	0	0	0.0909091	0.142857	0	0	0	0.1	0	#N/A
D_5__Emticicia	7237	0	0	0	0	0	1	1	0	0	0	1	0	0	0	0	0	0.0909091	0.142857	0	0	0	0.1	0	#N/A
D_5__Lacibacterium aquatile	702	0	0	0	0	0	1	1	0	0	0	1	0	0	0	0	0	0.0909091	0.142857	0	0	0	0.1	0	#N/A
D_3__PeM15.prop2	1376	0	0	0	0	0	1	1	0	0	0	1	0	0	0	0	0	0.0909091	0.142857	0	0	0	0.1	0	#N/A
D_5__Paenibacillus	481	0	0	0	1	1	1	1	0	1	0	0	0	0	0	0.166667	0.142857	0.0909091	0.142857	0	0.0909091	0	0	0	#N/A
D_4__Rhizobiales Incertae Sedis.prop1	895	0	0	0	0	0	1	1	0	0	0	0	0	0	0	0	0	0.0909091	0.142857	0	0	0	0	0	#N/A
D_5__Morganella	280	0	0	0	0	0	1	1	0	0	0	0	0	0	0	0	0	0.0909091	0.142857	0	0	0	0	0	#N/A
D_5__Aquaspirillum	113569	2	0	0	0	0	1	0	0	0	0	4	0.333333	0	0	0	0	0.0909091	0	0	0	0	0.4	0	#N/A
D_5__Leadbetterella	12302	2	0	0	0	0	1	0	0	0	0	1	0.333333	0	0	0	0	0.0909091	0	0	0	0	0.1	0	#N/A
D_5__Novispirillum	39819	2	0	0	0	0	1	0	0	0	0	1	0.333333	0	0	0	0	0.0909091	0	0	0	0	0.1	0	#N/A
D_5__Acetoanaerobium	13976	2	0	0	0	0	1	0	0	0	0	1	0.333333	0	0	0	0	0.0909091	0	0	0	0	0.1	0	#N/A
D_5__Kineosporia	163	2	0	0	0	1	1	0	0	0	0	0	0.333333	0	0	0	0.142857	0.0909091	0	0	0	0	0	0	#N/A
D_5__Providencia	26596	1	0	0	0	0	1	0	0	0	2	1	0.166667	0	0	0	0	0.0909091	0	0	0	0.285714	0.1	0	#N/A
D_5__Xanthobacter	3180	1	0	1	0	0	1	0	0	0	0	2	0.166667	0	0.0833333	0	0	0.0909091	0	0	0	0	0.2	0	#N/A
D_5__Christensenellaceae R-7 group	2181	1	0	0	0	0	1	0	0	1	0	1	0.166667	0	0	0	0	0.0909091	0	0	0.0909091	0	0.1	0	#N/A
D_5__Magnetospirillum	7063	1	0	0	0	0	1	0	0	0	0	1	0.166667	0	0	0	0	0.0909091	0	0	0	0	0.1	0	#N/A
D_5__Bacteriovorax	1239	1	0	0	0	0	1	0	0	0	0	1	0.166667	0	0	0	0	0.0909091	0	0	0	0	0.1	0	#N/A
D_5__Ignatzschineria	471	1	0	0	0	0	1	0	0	0	0	1	0.166667	0	0	0	0	0.0909091	0	0	0	0	0.1	0	#N/A
D_5__Taonella	1739	1	0	0	0	0	1	0	0	0	0	1	0.166667	0	0	0	0	0.0909091	0	0	0	0	0.1	0	#N/A
D_5__Lysinibacillus	467	1	0	1	0	0	1	0	0	2	0	0	0.166667	0	0.0833333	0	0	0.0909091	0	0	0.181818	0	0	0	#N/A
D_4__0319-6G20.prop1	712	1	0	0	0	0	1	0	0	0	0	0	0.166667	0	0	0	0	0.0909091	0	0	0	0	0	0	#N/A
D_5__C39	1731	1	0	0	0	0	1	0	0	0	0	0	0.166667	0	0	0	0	0.0909091	0	0	0	0	0	0	#N/A
D_5__Staphylococcus	5650	0	2	7	1	1	1	0	0	2	2	2	0	0.666667	0.583333	0.166667	0.142857	0.0909091	0	0	0.181818	0.285714	0.2	0	#N/A
D_5__Niveispirillum	3695	0	1	0	0	0	1	0	0	1	1	3	0	0.333333	0	0	0	0.0909091	0	0	0.0909091	0.142857	0.3	0	#N/A
D_5__Anaerococcus	299	0	1	3	0	0	1	0	0	4	0	2	0	0.333333	0.25	0	0	0.0909091	0	0	0.363636	0	0.2	0	#N/A
D_5__Fusobacterium	88	0	1	2	0	0	1	0	0	1	0	1	0	0.333333	0.166667	0	0	0.0909091	0	0	0.0909091	0	0.1	0	#N/A
D_5__Peptoniphilus	94	0	1	2	0	0	1	0	0	0	0	1	0	0.333333	0.166667	0	0	0.0909091	0	0	0	0	0.1	0	#N/A
D_5__Carnobacterium	17933	0	1	0	0	0	1	0	0	0	0	1	0	0.333333	0	0	0	0.0909091	0	0	0	0	0.1	0	#N/A
D_5__Pseudonocardia	72	0	1	0	0	0	1	0	0	0	0	1	0	0.333333	0	0	0	0.0909091	0	0	0	0	0.1	0	#N/A
D_5__Corynebacterium	194	0	0	2	0	0	1	0	0	4	0	1	0	0	0.166667	0	0	0.0909091	0	0	0.363636	0	0.1	0	#N/A
D_5__Lactobacillus	852	0	0	2	0	2	1	0	0	2	0	1	0	0	0.166667	0	0.285714	0.0909091	0	0	0.181818	0	0.1	0	#N/A
D_5__Brachybacterium	159	0	0	1	0	1	1	0	0	0	0	1	0	0	0.0833333	0	0.142857	0.0909091	0	0	0	0	0.1	0	#N/A
D_5__Leptotrichia	53	0	0	0	0	0	1	0	0	1	0	1	0	0	0	0	0	0.0909091	0	0	0.0909091	0	0.1	0	#N/A
D_5__Bdellovibrio	105	0	0	0	0	0	1	0	0	0	0	1	0	0	0	0	0	0.0909091	0	0	0	0	0.1	0	#N/A
D_5__Thermomonas	131	0	0	0	0	0	1	0	0	0	0	1	0	0	0	0	0	0.0909091	0	0	0	0	0.1	0	#N/A
D_5__Acidaminobacter	772	0	0	0	0	0	1	0	0	0	0	1	0	0	0	0	0	0.0909091	0	0	0	0	0.1	0	#N/A
D_3__Elsterales.prop2	1010	0	0	0	0	0	1	0	0	0	0	1	0	0	0	0	0	0.0909091	0	0	0	0	0.1	0	#N/A
D_5__Bartonella	143	0	0	0	0	0	1	0	0	0	0	1	0	0	0	0	0	0.0909091	0	0	0	0	0.1	0	#N/A
D_5__Hymenobacter	143	0	1	5	0	0	1	0	0	1	0	0	0	0.333333	0.416667	0	0	0.0909091	0	0	0.0909091	0	0	0	#N/A
D_5__Haemophilus	370	0	1	4	0	0	1	0	0	0	0	0	0	0.333333	0.333333	0	0	0.0909091	0	0	0	0	0	0	#N/A
D_5__Jeotgalicoccus	179	0	1	3	0	0	1	0	0	0	0	0	0	0.333333	0.25	0	0	0.0909091	0	0	0	0	0	0	#N/A
D_4__Devosiaceae.prop1	103	0	1	3	0	0	1	0	0	0	0	0	0	0.333333	0.25	0	0	0.0909091	0	0	0	0	0	0	#N/A
D_5__Curtobacterium	451	0	1	2	1	0	1	0	1	2	0	0	0	0.333333	0.166667	0.166667	0	0.0909091	0	0.166667	0.181818	0	0	0	#N/A
D_5__Solibacillus	65	0	1	2	0	0	1	0	0	0	0	0	0	0.333333	0.166667	0	0	0.0909091	0	0	0	0	0	0	#N/A
D_5__Micrococcus	89	0	1	1	0	0	1	0	0	1	0	0	0	0.333333	0.0833333	0	0	0.0909091	0	0	0.0909091	0	0	0	#N/A
D_5__1174-901-12	57	0	1	0	0	0	1	0	0	1	0	0	0	0.333333	0	0	0	0.0909091	0	0	0.0909091	0	0	0	#N/A
D_5__Perlucidibaca	20	0	1	0	0	0	1	0	0	1	0	0	0	0.333333	0	0	0	0.0909091	0	0	0.0909091	0	0	0	#N/A
D_5__Geodermatophilus	467	0	0	8	0	1	1	0	0	3	0	0	0	0	0.666667	0	0.142857	0.0909091	0	0	0.272727	0	0	0	#N/A
D_5__Streptomyces	215	0	0	5	0	0	1	0	0	0	0	0	0	0	0.416667	0	0	0.0909091	0	0	0	0	0	0	#N/A
D_5__Campylobacter	116	0	0	3	0	0	1	0	0	1	0	0	0	0	0.25	0	0	0.0909091	0	0	0.0909091	0	0	0	#N/A
D_5__Psychrobacter	36	0	0	3	0	0	1	0	0	0	0	0	0	0	0.25	0	0	0.0909091	0	0	0	0	0	0	#N/A
D_5__Tsukamurella	215	0	0	2	0	1	1	0	0	1	0	0	0	0	0.166667	0	0.142857	0.0909091	0	0	0.0909091	0	0	0	#N/A
D_5__Vagococcus	474	0	0	2	0	1	1	0	0	1	0	0	0	0	0.166667	0	0.142857	0.0909091	0	0	0.0909091	0	0	0	#N/A
D_4__Pasteurellaceae.prop1	140	0	0	2	0	0	1	0	0	1	0	0	0	0	0.166667	0	0	0.0909091	0	0	0.0909091	0	0	0	#N/A
D_5__Abiotrophia	66	0	0	2	0	0	1	0	0	1	0	0	0	0	0.166667	0	0	0.0909091	0	0	0.0909091	0	0	0	#N/A
D_5__Clostridium sensu stricto 1	481	0	0	2	0	1	1	0	0	0	0	0	0	0	0.166667	0	0.142857	0.0909091	0	0	0	0	0	0	#N/A
D_5__Thermus	40	0	0	2	0	0	1	0	0	0	0	0	0	0	0.166667	0	0	0.0909091	0	0	0	0	0	0	#N/A
D_5__Schlegelella	46	0	0	2	0	0	1	0	0	0	0	0	0	0	0.166667	0	0	0.0909091	0	0	0	0	0	0	#N/A
D_5__Leuconostoc	136	0	0	2	0	0	1	0	0	0	0	0	0	0	0.166667	0	0	0.0909091	0	0	0	0	0	0	#N/A
D_5__Halomonas	88	0	0	1	0	1	1	0	0	1	0	0	0	0	0.0833333	0	0.142857	0.0909091	0	0	0.0909091	0	0	0	#N/A
D_3__Frankiales.prop2	135	0	0	1	0	0	1	0	0	1	0	0	0	0	0.0833333	0	0	0.0909091	0	0	0.0909091	0	0	0	#N/A
D_4__Dermatophilaceae.prop1	111	0	0	1	0	0	1	0	0	1	0	0	0	0	0.0833333	0	0	0.0909091	0	0	0.0909091	0	0	0	#N/A
D_5__Actinomycetospora	243	0	0	1	0	0	1	0	0	1	0	0	0	0	0.0833333	0	0	0.0909091	0	0	0.0909091	0	0	0	#N/A
D_5__Aerococcus	36	0	0	1	0	0	1	0	0	1	0	0	0	0	0.0833333	0	0	0.0909091	0	0	0.0909091	0	0	0	#N/A
D_4__Lachnospiraceae.prop1	38	0	0	1	0	0	1	0	0	0	0	0	0	0	0.0833333	0	0	0.0909091	0	0	0	0	0	0	#N/A
D_5__Empedobacter	68	0	0	0	0	0	1	0	0	2	0	0	0	0	0	0	0	0.0909091	0	0	0.181818	0	0	0	#N/A
D_5__Weissella	97	0	0	0	0	0	1	0	0	1	0	0	0	0	0	0	0	0.0909091	0	0	0.0909091	0	0	0	#N/A
D_5__Gordonia	88	0	0	0	0	0	1	0	0	1	0	0	0	0	0	0	0	0.0909091	0	0	0.0909091	0	0	0	#N/A
D_5__Verticia	122	0	0	0	1	1	1	0	0	0	0	0	0	0	0	0.166667	0.142857	0.0909091	0	0	0	0	0	0	#N/A
D_4__Ruminococcaceae.prop1	379	0	0	0	1	0	1	0	0	0	0	0	0	0	0	0.166667	0	0.0909091	0	0	0	0	0	0	#N/A
D_5__Ezakiella	46	0	0	0	0	0	1	0	0	0	0	0	0	0	0	0	0	0.0909091	0	0	0	0	0	0	#N/A
D_5__Iamia	225	0	0	0	0	0	1	0	0	0	0	0	0	0	0	0	0	0.0909091	0	0	0	0	0	0	#N/A
D_4__A0839.prop1	381	0	0	0	0	0	1	0	0	0	0	0	0	0	0	0	0	0.0909091	0	0	0	0	0	0	#N/A
D_5__F0332	51	0	0	0	0	0	1	0	0	0	0	0	0	0	0	0	0	0.0909091	0	0	0	0	0	0	#N/A
D_5__Chitinimonas	4889	1	0	0	0	0	0	2	0	0	0	3	0.166667	0	0	0	0	0	0.285714	0	0	0	0.3	0	#N/A
D_5__Pseudoxanthomonas	6181	0	0	2	0	0	0	2	0	0	0	2	0	0	0.166667	0	0	0	0.285714	0	0	0	0.2	0	#N/A
D_3__Saccharimonadales.prop2	308	1	0	1	0	0	0	1	0	0	0	1	0.166667	0	0.0833333	0	0	0	0.142857	0	0	0	0.1	0	#N/A
D_5__Dysgonomonas	8590	1	0	0	0	0	0	1	0	0	0	1	0.166667	0	0	0	0	0	0.142857	0	0	0	0.1	0	#N/A
D_5__Candidatus Protochlamydia	44780	1	0	0	0	0	0	1	0	0	0	1	0.166667	0	0	0	0	0	0.142857	0	0	0	0.1	0	#N/A
D_5__Variovorax	598	1	1	6	0	0	0	1	0	0	0	0	0.166667	0.333333	0.5	0	0	0	0.142857	0	0	0	0	0	#N/A
D_5__Novosphingobium	1614	0	0	1	0	1	0	1	0	1	5	0	0	0	0.0833333	0	0.142857	0	0.142857	0	0.0909091	0.714286	0	0	#N/A
D_5__Cellvibrio	14996	0	0	0	0	0	0	1	0	0	2	0	0	0	0	0	0	0	0.142857	0	0	0.285714	0	0	#N/A
D_5__Caulobacter	2087	0	0	0	0	0	0	1	0	0	0	2	0	0	0	0	0	0	0.142857	0	0	0	0.2	0	#N/A
D_5__Nevskia	243	0	0	0	0	0	0	1	0	0	0	2	0	0	0	0	0	0	0.142857	0	0	0	0.2	0	#N/A
D_5__Zoogloea	499	0	0	0	0	0	0	1	0	0	0	0	0	0	0	0	0	0	0.142857	0	0	0	0	0	#N/A
D_5__Candidatus Cardinium	345334	3	0	0	6	1	0	0	6	1	0	1	0.5	0	0	1	0.142857	0	0	1	0.0909091	0	0.1	0	#N/A
D_5__Azospirillum	890	1	0	1	0	0	0	0	0	0	3	0	0.166667	0	0.0833333	0	0	0	0	0	0	0.428571	0	0	#N/A
D_5__Limnobacter	1133	1	0	0	0	1	0	0	0	0	0	4	0.166667	0	0	0	0.142857	0	0	0	0	0	0.4	0	#N/A
D_5__Tessaracoccus	472	1	0	0	0	0	0	0	0	0	0	2	0.166667	0	0	0	0	0	0	0	0	0	0.2	0	#N/A
D_5__Panacagrimonas	234	1	0	0	0	0	0	0	0	0	0	2	0.166667	0	0	0	0	0	0	0	0	0	0.2	0	#N/A
D_5__Prosthecomicrobium	1129	1	0	0	0	0	0	0	0	0	0	1	0.166667	0	0	0	0	0	0	0	0	0	0.1	0	#N/A
D_4__Solimonadaceae.prop1	191	1	0	0	0	0	0	0	0	0	0	1	0.166667	0	0	0	0	0	0	0	0	0	0.1	0	#N/A
D_4__Clostridiaceae 1.prop1	325	1	0	1	0	0	0	0	0	0	0	0	0.166667	0	0.0833333	0	0	0	0	0	0	0	0	0	#N/A
D_5__Nitrosomonas	278	1	0	1	0	0	0	0	0	0	0	0	0.166667	0	0.0833333	0	0	0	0	0	0	0	0	0	#N/A
D_5__Steroidobacter	282	1	0	0	0	0	0	0	0	1	0	0	0.166667	0	0	0	0	0	0	0	0.0909091	0	0	0	#N/A
D_5__Gluconacetobacter	14346	0	0	0	0	0	0	0	0	0	7	4	0	0	0	0	0	0	0	0	0	1	0.4	0	#N/A
D_5__Acidocella	1669	0	0	0	0	0	0	0	0	0	6	2	0	0	0	0	0	0	0	0	0	0.857143	0.2	0	#N/A
D_4__Caulobacteraceae.prop1	791	0	0	0	0	2	0	0	0	2	3	0	0	0	0	0	0.285714	0	0	0	0.181818	0.428571	0	0	#N/A
D_5__Gluconobacter	321	0	0	0	0	0	0	0	0	0	1	0	0	0	0	0	0	0	0	0	0	0.142857	0	0	#N/A
D_4__Neisseriaceae.prop1	227	0	1	2	0	0	0	0	0	0	0	2	0	0.333333	0.166667	0	0	0	0	0	0	0	0.2	0	#N/A
D_5__Ornithinimicrobium	118	0	0	0	0	0	0	0	0	0	0	2	0	0	0	0	0	0	0	0	0	0	0.2	0	#N/A
D_5__Kaistia	327	0	0	0	0	0	0	0	0	0	0	2	0	0	0	0	0	0	0	0	0	0	0.2	0	#N/A
D_4__Micrococcaceae.prop1	336	0	1	2	0	0	0	0	0	2	0	1	0	0.333333	0.166667	0	0	0	0	0	0.181818	0	0.1	0	#N/A
D_5__Hyphomicrobium	391	0	1	1	0	0	0	0	0	0	0	1	0	0.333333	0.0833333	0	0	0	0	0	0	0	0.1	0	#N/A
D_5__Brevibacterium	241	0	0	2	0	0	0	0	0	1	0	1	0	0	0.166667	0	0	0	0	0	0.0909091	0	0.1	0	#N/A
D_5__Skermanella	124	0	0	1	0	0	0	0	0	0	0	1	0	0	0.0833333	0	0	0	0	0	0	0	0.1	0	#N/A
D_5__Blastococcus	54	0	0	0	0	1	0	0	0	2	0	1	0	0	0	0	0.142857	0	0	0	0.181818	0	0.1	0	#N/A
D_5__Bacteroides	259	0	0	0	0	0	0	0	0	0	0	1	0	0	0	0	0	0	0	0	0	0	0.1	0	#N/A
D_5__Phreatobacter	1248	0	3	9	0	1	0	0	0	1	0	0	0	1	0.75	0	0.142857	0	0	0	0.0909091	0	0	0	#N/A
D_5__Bradyrhizobium	131	0	2	4	0	0	0	0	0	0	0	0	0	0.666667	0.333333	0	0	0	0	0	0	0	0	0	#N/A
D_5__Rhodococcus	811	0	2	2	0	0	0	0	0	2	0	0	0	0.666667	0.166667	0	0	0	0	0	0.181818	0	0	0	#N/A
D_5__Amnibacterium	85	0	2	1	0	0	0	0	0	1	0	0	0	0.666667	0.0833333	0	0	0	0	0	0.0909091	0	0	0	#N/A
D_5__Romboutsia	214	0	1	3	1	1	0	0	0	0	0	0	0	0.333333	0.25	0.166667	0.142857	0	0	0	0	0	0	0	#N/A
D_5__IMCC26207	238	0	1	0	0	0	0	0	0	0	0	0	0	0.333333	0	0	0	0	0	0	0	0	0	0	#N/A
D_5__Prevotella	32	0	0	4	0	0	0	0	0	0	0	0	0	0	0.333333	0	0	0	0	0	0	0	0	0	#N/A
D_5__Rubellimicrobium	150	0	0	3	0	0	0	0	0	2	0	0	0	0	0.25	0	0	0	0	0	0.181818	0	0	0	#N/A
D_5__Marmoricola	132	0	0	2	0	1	0	0	0	1	0	0	0	0	0.166667	0	0.142857	0	0	0	0.0909091	0	0	0	#N/A
D_4__Nocardioidaceae.prop1	106	0	0	1	0	0	0	0	0	2	0	0	0	0	0.0833333	0	0	0	0	0	0.181818	0	0	0	#N/A
D_5__Alcanivorax	52	0	0	1	0	0	0	0	0	1	0	0	0	0	0.0833333	0	0	0	0	0	0.0909091	0	0	0	#N/A
D_5__Sphingopyxis	191	0	0	1	0	0	0	0	0	0	0	0	0	0	0.0833333	0	0	0	0	0	0	0	0	0	#N/A
D_4__Oligoflexaceae.prop1	50	0	0	1	0	0	0	0	0	0	0	0	0	0	0.0833333	0	0	0	0	0	0	0	0	0	#N/A
D_4__Holosporaceae.prop1	79	0	0	1	0	0	0	0	0	0	0	0	0	0	0.0833333	0	0	0	0	0	0	0	0	0	#N/A
D_5__Ferrovibrio	78	0	0	1	0	0	0	0	0	0	0	0	0	0	0.0833333	0	0	0	0	0	0	0	0	0	#N/A
D_4__Beijerinckiaceae.prop1	1586	0	0	0	0	1	0	0	0	1	0	0	0	0	0	0	0.142857	0	0	0	0.0909091	0	0	0	#N/A
D_5__Natribacillus	52	0	0	0	0	1	0	0	0	1	0	0	0	0	0	0	0.142857	0	0	0	0.0909091	0	0	0	#N/A
D_5__Moraxella	32	0	0	0	0	0	0	0	0	1	0	0	0	0	0	0	0	0	0	0	0.0909091	0	0	0	#N/A
D_5__[Cytophaga] xylanolytica group	62	0	0	0	0	0	0	0	0	1	0	0	0	0	0	0	0	0	0	0	0.0909091	0	0	0	#N/A
D_5__Candidatus Brownia	1650	0	0	0	1	5	0	0	0	0	0	0	0	0	0	0.166667	0.714286	0	0	0	0	0	0	0	#N/A
D_4__Paracaedibacteraceae.prop1	54	0	0	0	0	0	0	0	0	0	0	0	0	0	0	0	0	0	0	0	0	0	0	0	#N/A
D_5__Prosthecobacter	34	0	0	0	0	0	0	0	0	0	0	0	0	0	0	0	0	0	0	0	0	0	0	0	#N/A
D_5__Ancylobacter	73	0	0	0	0	0	0	0	0	0	0	0	0	0	0	0	0	0	0	0	0	0	0	0	#N/A
D_5__Chelatococcus	109	0	0	0	0	0	0	0	0	0	0	0	0	0	0	0	0	0	0	0	0	0	0	0	#N/A
D_5__Rhodovarius	47	0	0	0	0	0	0	0	0	0	0	0	0	0	0	0	0	0	0	0	0	0	0	0	#N/A
D_5__Tanticharoenia	181	0	0	0	0	0	0	0	0	0	0	0	0	0	0	0	0	0	0	0	0	0	0	0	#N/A

## Sheet: F4_Obsoletusgroup_farm_species
rownames.aggdata2.	SumCount	C..chiopterus	C..dewulfi	C..obsoletus.s.s.	C..scoticus	C..chiopterus.1	C..dewulfi.1	C..obsoletus.s.s..1	C..scoticus.1	CorePrev0.5	CorePrevNA
D_5__Sphingomonas	5296	2	11	15	21	0.666667	0.846154	0.6	0.617647	1	#N/A
D_4__Enterobacteriaceae.prop1	58778	2	10	15	22	0.666667	0.769231	0.6	0.647059	1	#N/A
D_5__Bacillus	55446	2	9	13	17	0.666667	0.692308	0.52	0.5	1	#N/A
D_5__Pseudomonas	323881	3	13	23	33	1	1	0.92	0.970588	1	#N/A
D_5__Novosphingobium	287	0	1	1	5	0	0.0769231	0.04	0.147059	0	#N/A
D_5__Jeotgalicoccus	175	1	3	1	2	0.333333	0.230769	0.04	0.0588235	0	#N/A
D_5__Psychrobacter	73	0	3	2	2	0	0.230769	0.08	0.0588235	0	#N/A
D_5__Actinomyces	369	1	5	3	9	0.333333	0.384615	0.12	0.264706	0	#N/A
D_2__Gammaproteobacteria.prop3	48	0	0	2	1	0	0	0.08	0.0294118	0	#N/A
D_5__Sphingobium	623	0	3	7	7	0	0.230769	0.28	0.205882	0	#N/A
D_5__Sphingobacterium	504	0	3	3	8	0	0.230769	0.12	0.235294	0	#N/A
D_5__1174-901-12	543	1	0	3	6	0.333333	0	0.12	0.176471	0	#N/A
D_5__Cellvibrio	154	0	0	1	2	0	0	0.04	0.0588235	0	#N/A
D_5__Pedobacter	863	0	1	7	4	0	0.0769231	0.28	0.117647	0	#N/A
D_5__Microbacterium	3067	1	9	8	12	0.333333	0.692308	0.32	0.352941	0	#N/A
D_5__Acinetobacter	18015	3	10	13	14	1	0.769231	0.52	0.411765	0	#N/A
D_5__Ezakiella	51	0	0	2	2	0	0	0.08	0.0588235	0	#N/A
D_4__Lachnospiraceae.prop1	139	0	1	2	2	0	0.0769231	0.08	0.0588235	0	#N/A
D_4__Burkholderiaceae.prop1	80392	3	9	13	12	1	0.692308	0.52	0.352941	0	#N/A
D_5__Niveispirillum	3185	1	0	3	2	0.333333	0	0.12	0.0588235	0	#N/A
D_5__Nocardioides	4025	3	7	11	10	1	0.538462	0.44	0.294118	0	#N/A
D_4__Devosiaceae.prop1	338	1	3	3	1	0.333333	0.230769	0.12	0.0294118	0	#N/A
D_5__Reyranella	2196	0	1	2	3	0	0.0769231	0.08	0.0882353	0	#N/A
D_5__Peptoniphilus	80	1	2	3	1	0.333333	0.153846	0.12	0.0294118	0	#N/A
D_4__Saccharimonadaceae.prop1	101	1	0	1	1	0.333333	0	0.04	0.0294118	0	#N/A
D_5__Leucobacter	10310	0	1	7	3	0	0.0769231	0.28	0.0882353	0	#N/A
D_5__Allorhizobium-Neorhizobium-Pararhizobium-Rhizobium	2274	2	8	7	11	0.666667	0.615385	0.28	0.323529	0	#N/A
D_5__Lactobacillus	1928	1	2	6	6	0.333333	0.153846	0.24	0.176471	0	#N/A
D_4__Rhizobiaceae.prop1	1317	2	8	11	9	0.666667	0.615385	0.44	0.264706	0	#N/A
D_4__Xanthomonadaceae.prop1	408	0	2	2	1	0	0.153846	0.08	0.0294118	0	#N/A
D_4__Rhodobacteraceae.prop1	1532	1	3	3	4	0.333333	0.230769	0.12	0.117647	0	#N/A
D_5__Roseomonas	1778	0	4	5	3	0	0.307692	0.2	0.0882353	0	#N/A
D_5__Brevundimonas	1604	2	7	12	15	0.666667	0.538462	0.48	0.441176	0	#N/A
D_5__Caulobacter	320	0	0	1	3	0	0	0.04	0.0882353	0	#N/A
D_5__Flavobacterium	698	1	1	5	9	0.333333	0.0769231	0.2	0.264706	0	#N/A
D_5__Cellulomonas	188	1	1	0	2	0.333333	0.0769231	0	0.0588235	0	#N/A
D_4__Acetobacteraceae.prop1	66395	1	6	9	10	0.333333	0.461538	0.36	0.294118	0	#N/A
D_5__Aeromicrobium	185	1	1	2	2	0.333333	0.0769231	0.08	0.0588235	0	#N/A
D_5__Truepera	31	0	0	1	0	0	0	0.04	0	0	#N/A
D_5__Halomonas	112	0	1	4	2	0	0.0769231	0.16	0.0588235	0	#N/A
D_5__Streptococcus	716	2	3	6	10	0.666667	0.230769	0.24	0.294118	0	#N/A
D_4__Sphingomonadaceae.prop1	303	0	3	3	4	0	0.230769	0.12	0.117647	0	#N/A
D_5__Chryseobacterium	6137	1	7	13	12	0.333333	0.538462	0.52	0.352941	0	#N/A
D_5__Propioniciclava	90	0	0	2	1	0	0	0.08	0.0294118	0	#N/A
D_5__Dyadobacter	1080	1	1	5	1	0.333333	0.0769231	0.2	0.0294118	0	#N/A
D_4__Microbacteriaceae.prop1	1252	1	6	7	9	0.333333	0.461538	0.28	0.264706	0	#N/A
D_5__Dermacoccus	543	1	3	11	9	0.333333	0.230769	0.44	0.264706	0	#N/A
D_5__Mycobacterium	1132	1	2	6	3	0.333333	0.153846	0.24	0.0882353	0	#N/A
D_5__Veillonella	933	1	3	5	8	0.333333	0.230769	0.2	0.235294	0	#N/A
D_4__Beijerinckiaceae.prop1	445	0	0	2	3	0	0	0.08	0.0882353	0	#N/A
D_5__Brachybacterium	176	0	2	3	3	0	0.153846	0.12	0.0882353	0	#N/A
D_5__Paracoccus	961	0	6	6	5	0	0.461538	0.24	0.147059	0	#N/A
D_5__Perlucidibaca	119	1	0	2	2	0.333333	0	0.08	0.0588235	0	#N/A
D_5__Nocardiopsis	69	0	2	1	3	0	0.153846	0.04	0.0882353	0	#N/A
D_5__Aureimonas	1118	2	2	3	3	0.666667	0.153846	0.12	0.0882353	0	#N/A
D_5__Stenotrophomonas	3177	3	11	9	16	1	0.846154	0.36	0.470588	0	#N/A
D_5__Corynebacterium 1	1283	2	6	7	15	0.666667	0.461538	0.28	0.441176	0	#N/A
D_5__Glutamicibacter	877	0	3	7	6	0	0.230769	0.28	0.176471	0	#N/A
D_5__Tepidimonas	591	0	4	9	12	0	0.307692	0.36	0.352941	0	#N/A
D_5__Rothia	755	2	6	7	7	0.666667	0.461538	0.28	0.205882	0	#N/A
D_4__Veillonellaceae.prop1	93	1	0	0	6	0.333333	0	0	0.176471	0	#N/A
D_5__Rhodococcus	1080	3	2	3	3	1	0.153846	0.12	0.0882353	0	#N/A
D_5__Luteolibacter	622	0	1	3	2	0	0.0769231	0.12	0.0588235	0	#N/A
D_5__Pseudonocardia	59	1	0	1	2	0.333333	0	0.04	0.0588235	0	#N/A
D_5__Legionella	2328	0	4	4	6	0	0.307692	0.16	0.176471	0	#N/A
D_5__Atopostipes	50	0	1	2	1	0	0.0769231	0.08	0.0294118	0	#N/A
D_5__Haemophilus	3402	2	4	1	4	0.666667	0.307692	0.04	0.117647	0	#N/A
D_5__Campylobacter	161	0	3	1	2	0	0.230769	0.04	0.0588235	0	#N/A
D_5__Saccharopolyspora	217	1	0	2	4	0.333333	0	0.08	0.117647	0	#N/A
D_5__Tsukamurella	115	0	2	1	3	0	0.153846	0.04	0.0882353	0	#N/A
D_4__Micrococcaceae.prop1	469	1	2	2	5	0.333333	0.153846	0.08	0.147059	0	#N/A
D_5__Massilia	1026	1	3	8	10	0.333333	0.230769	0.32	0.294118	0	#N/A
D_5__Fodinicola	46	0	0	1	2	0	0	0.04	0.0588235	0	#N/A
D_5__Wolbachia	85	1	1	3	5	0.333333	0.0769231	0.12	0.147059	0	#N/A
D_5__Achromobacter	129	0	1	4	2	0	0.0769231	0.16	0.0588235	0	#N/A
D_5__Rheinheimera	207	0	1	5	1	0	0.0769231	0.2	0.0294118	0	#N/A
D_5__Azospirillum	105	0	1	1	0	0	0.0769231	0.04	0	0	#N/A
D_5__Romboutsia	567	1	3	2	2	0.333333	0.230769	0.08	0.0588235	0	#N/A
D_5__Methylobacterium	4351	3	8	11	17	1	0.615385	0.44	0.5	0	#N/A
D_5__Moraxella	43	0	0	0	2	0	0	0	0.0588235	0	#N/A
D_4__Chitinophagaceae.prop1	3136	3	10	9	9	1	0.769231	0.36	0.264706	0	#N/A
D_4__Caulobacteraceae.prop1	86	0	0	0	3	0	0	0	0.0882353	0	#N/A
D_5__Devosia	2247	1	6	7	3	0.333333	0.461538	0.28	0.0882353	0	#N/A
D_5__Chitinimonas	2494	0	0	1	1	0	0	0.04	0.0294118	0	#N/A
D_5__Friedmanniella	83	0	1	0	2	0	0.0769231	0	0.0588235	0	#N/A
D_5__Weissella	128	0	0	3	3	0	0	0.12	0.0882353	0	#N/A
D_4__Anaplasmataceae.prop1	552090	1	0	6	9	0.333333	0	0.24	0.264706	0	#N/A
D_5__Mucilaginibacter	141	1	3	2	2	0.333333	0.230769	0.08	0.0588235	0	#N/A
D_5__Geodermatophilus	1055	0	9	5	7	0	0.692308	0.2	0.205882	0	#N/A
D_5__Solibacillus	172	1	2	3	1	0.333333	0.153846	0.12	0.0294118	0	#N/A
D_5__Alloprevotella	1293	1	5	2	7	0.333333	0.384615	0.08	0.205882	0	#N/A
D_4__Xanthobacteraceae.prop1	106	0	1	3	1	0	0.0769231	0.12	0.0294118	0	#N/A
D_5__Capnocytophaga	228	0	1	3	5	0	0.0769231	0.12	0.147059	0	#N/A
D_4__Intrasporangiaceae.prop1	342	1	7	4	6	0.333333	0.538462	0.16	0.176471	0	#N/A
D_5__Paenibacillus	250	0	0	2	2	0	0	0.08	0.0588235	0	#N/A
D_5__Clostridium sensu stricto 1	764	0	3	2	1	0	0.230769	0.08	0.0294118	0	#N/A
D_5__Bosea	1271	0	3	6	5	0	0.230769	0.24	0.147059	0	#N/A
D_5__Lactococcus	12478	0	9	8	12	0	0.692308	0.32	0.352941	0	#N/A
D_5__Acidiphilium	59	1	1	1	2	0.333333	0.0769231	0.04	0.0588235	0	#N/A
D_5__Neisseria	1254	2	4	5	7	0.666667	0.307692	0.2	0.205882	0	#N/A
D_5__Streptomyces	110	0	5	2	1	0	0.384615	0.08	0.0294118	0	#N/A
D_5__Rickettsiella	3935	1	6	3	4	0.333333	0.461538	0.12	0.117647	0	#N/A
D_5__Hymenobacter	1721	1	5	4	5	0.333333	0.384615	0.16	0.147059	0	#N/A
D_5__Staphylococcus	1938	3	7	6	8	1	0.538462	0.24	0.235294	0	#N/A
D_4__Pasteurellaceae.prop1	352	0	2	2	3	0	0.153846	0.08	0.0882353	0	#N/A
D_5__Phenylobacterium	92	0	2	4	1	0	0.153846	0.16	0.0294118	0	#N/A
D_5__Leptotrichia	79	0	0	3	2	0	0	0.12	0.0588235	0	#N/A
D_5__Brevibacterium	154	0	2	3	4	0	0.153846	0.12	0.117647	0	#N/A
D_5__Paraburkholderia tropica	1197	0	0	3	2	0	0	0.12	0.0588235	0	#N/A
D_5__Anaerococcus	472	2	4	5	9	0.666667	0.307692	0.2	0.264706	0	#N/A
D_4__Bacillaceae.prop1	150	1	2	2	1	0.333333	0.153846	0.08	0.0294118	0	#N/A
D_5__Corynebacterium	358	0	2	4	8	0	0.153846	0.16	0.235294	0	#N/A
D_4__Micromonosporaceae.prop1	2504	0	0	3	3	0	0	0.12	0.0882353	0	#N/A
D_5__Enterococcus	929	1	2	6	3	0.333333	0.153846	0.24	0.0882353	0	#N/A
D_5__Blastocatella	91	0	2	0	2	0	0.153846	0	0.0588235	0	#N/A
D_3__Lactobacillales.prop2	808	1	3	2	5	0.333333	0.230769	0.08	0.147059	0	#N/A
D_5__Asaia	16426	2	7	10	18	0.666667	0.538462	0.4	0.529412	0	#N/A
D_5__Microvirga	210	0	1	7	4	0	0.0769231	0.28	0.117647	0	#N/A
D_5__Cloacibacterium	212	1	3	5	5	0.333333	0.230769	0.2	0.147059	0	#N/A
D_5__Kosakonia	351	2	4	4	5	0.666667	0.307692	0.16	0.147059	0	#N/A
D_5__Mesorhizobium	463	2	3	7	3	0.666667	0.230769	0.28	0.0882353	0	#N/A
D_5__Rubellimicrobium	299	0	3	1	6	0	0.230769	0.04	0.176471	0	#N/A
D_5__Cutibacterium	2778	0	4	5	3	0	0.307692	0.2	0.0882353	0	#N/A
D_5__Gemella	2906	2	6	3	8	0.666667	0.461538	0.12	0.235294	0	#N/A
D_5__Pseudoxanthomonas	362	1	2	1	5	0.333333	0.153846	0.04	0.147059	0	#N/A
D_5__Thermoactinomyces	258	0	1	3	4	0	0.0769231	0.12	0.117647	0	#N/A
D_5__Empedobacter	129	0	0	1	4	0	0	0.04	0.117647	0	#N/A
D_5__Pajaroellobacter	299	0	0	2	3	0	0	0.08	0.0882353	0	#N/A
D_5__Aquabacterium	488	0	5	6	7	0	0.384615	0.24	0.205882	0	#N/A
D_5__Turicella	212	0	5	4	4	0	0.384615	0.16	0.117647	0	#N/A
D_5__Fusobacterium	427	1	2	3	3	0.333333	0.153846	0.12	0.0882353	0	#N/A
D_4__Planococcaceae.prop1	127	1	1	1	2	0.333333	0.0769231	0.04	0.0588235	0	#N/A
D_4__Nocardioidaceae.prop1	105	0	2	0	2	0	0.153846	0	0.0588235	0	#N/A
D_5__Pelagibacterium	42	0	1	1	0	0	0.0769231	0.04	0	0	#N/A
D_5__Methylophilus	203	0	1	4	4	0	0.0769231	0.16	0.117647	0	#N/A
D_5__Prevotella	118	0	4	0	3	0	0.307692	0	0.0882353	0	#N/A
D_3__Frankiales.prop2	177	0	1	1	3	0	0.0769231	0.04	0.0882353	0	#N/A
D_5__Lysinibacillus	148	0	1	3	3	0	0.0769231	0.12	0.0882353	0	#N/A
D_5__Dolosigranulum	98	0	3	3	1	0	0.230769	0.12	0.0294118	0	#N/A
D_5__Gordonia	61	0	0	3	1	0	0	0.12	0.0294118	0	#N/A
D_5__Phreatobacter	2030	3	10	5	9	1	0.769231	0.2	0.264706	0	#N/A
D_5__Thermus	26	0	2	1	1	0	0.153846	0.04	0.0294118	0	#N/A
D_5__Rickettsia	139469	0	1	2	6	0	0.0769231	0.08	0.176471	0	#N/A
D_5__Thermomonas	45	0	0	2	1	0	0	0.08	0.0294118	0	#N/A
D_5__Kurthia	635	0	0	1	4	0	0	0.04	0.117647	0	#N/A
D_5__Comamonas	1301	0	0	6	5	0	0	0.24	0.147059	0	#N/A
D_5__Marinobacter	259	0	3	3	8	0	0.230769	0.12	0.235294	0	#N/A
D_5__Vagococcus	405	0	2	2	3	0	0.153846	0.08	0.0882353	0	#N/A
D_5__Lachnoanaerobaculum	75	0	0	1	2	0	0	0.04	0.0588235	0	#N/A
D_5__Myroides	149	0	1	2	1	0	0.0769231	0.08	0.0294118	0	#N/A
D_3__Bacillales.prop2	317	0	0	2	4	0	0	0.08	0.117647	0	#N/A
D_4__Dermatophilaceae.prop1	1645	1	1	2	2	0.333333	0.0769231	0.08	0.0588235	0	#N/A
D_5__Kocuria	1370	0	4	5	5	0	0.307692	0.2	0.147059	0	#N/A
D_5__Kineosporia	6194	0	0	2	3	0	0	0.08	0.0882353	0	#N/A
D_5__Marmoricola	315	0	2	2	4	0	0.153846	0.08	0.117647	0	#N/A
D_5__Paraclostridium	3229	0	2	0	2	0	0.153846	0	0.0588235	0	#N/A
D_5__Nocardia	104	0	1	2	3	0	0.0769231	0.08	0.0882353	0	#N/A
D_5__Rhodopseudomonas	539	0	0	3	2	0	0	0.12	0.0588235	0	#N/A
D_5__Pectobacterium	3157	0	4	3	5	0	0.307692	0.12	0.147059	0	#N/A
D_5__Ochrobactrum	367	1	3	4	7	0.333333	0.230769	0.16	0.205882	0	#N/A
D_5__Blastococcus	123	0	0	1	5	0	0	0.04	0.147059	0	#N/A
D_5__Variovorax	798	2	7	2	8	0.666667	0.538462	0.08	0.235294	0	#N/A
D_4__Diplorickettsiaceae.prop1	153	0	1	3	2	0	0.0769231	0.12	0.0588235	0	#N/A
D_5__Saccharomonospora	44	0	1	0	2	0	0.0769231	0	0.0588235	0	#N/A
D_5__Bradyrhizobium	240	2	4	0	4	0.666667	0.307692	0	0.117647	0	#N/A
D_5__Pseudochrobactrum	182	0	1	4	1	0	0.0769231	0.16	0.0294118	0	#N/A
D_5__Zymobacter	63251	0	1	3	3	0	0.0769231	0.12	0.0882353	0	#N/A
D_5__Micrococcus	114	1	1	2	2	0.333333	0.0769231	0.08	0.0588235	0	#N/A
D_5__Camelimonas	103	0	3	2	1	0	0.230769	0.08	0.0294118	0	#N/A
D_5__Schlegelella	46	0	2	1	1	0	0.153846	0.04	0.0294118	0	#N/A
D_5__Amnibacterium	151	2	1	1	3	0.666667	0.0769231	0.04	0.0882353	0	#N/A
D_5__Actinomycetospora	370	1	1	2	4	0.333333	0.0769231	0.08	0.117647	0	#N/A
D_5__Aerococcus	111	0	1	3	3	0	0.0769231	0.12	0.0882353	0	#N/A
D_5__Leuconostoc	133	0	2	2	1	0	0.153846	0.08	0.0294118	0	#N/A
D_5__Serratia	40968	3	4	9	7	1	0.307692	0.36	0.205882	0	#N/A
D_5__Exiguobacterium	241	1	0	3	2	0.333333	0	0.12	0.0588235	0	#N/A
D_5__Fructobacillus	4352	0	1	3	5	0	0.0769231	0.12	0.147059	0	#N/A
D_5__Curtobacterium	415	1	2	2	3	0.333333	0.153846	0.08	0.0882353	0	#N/A
D_5__Vogesella	52	0	0	1	2	0	0	0.04	0.0588235	0	#N/A
D_5__Finegoldia	107	0	2	2	3	0	0.153846	0.08	0.0882353	0	#N/A
D_5__Turicibacter	210	0	1	1	1	0	0.0769231	0.04	0.0294118	0	#N/A
D_5__Alcaligenes	558	0	0	2	6	0	0	0.08	0.176471	0	#N/A
D_5__Abiotrophia	269	0	2	1	5	0	0.153846	0.04	0.147059	0	#N/A

## Sheet: F4_Obsoletusgroup_Countries
rownames.aggdata2.	SumCount	Italy	Sweden	The.Netherlands	Italy.1	Sweden.1	The.Netherlands.1	CorePrev0.5	CorePrevNA
D_5__Sphingomonas	5296	11	12	26	0.611111	0.6	0.702703	1	#N/A
D_4__Enterobacteriaceae.prop1	58778	12	12	25	0.666667	0.6	0.675676	1	#N/A
D_5__Pseudomonas	323881	17	18	37	0.944444	0.9	1	1	#N/A
D_5__Novosphingobium	287	3	2	2	0.166667	0.1	0.0540541	0	#N/A
D_5__Jeotgalicoccus	175	1	1	5	0.0555556	0.05	0.135135	0	#N/A
D_5__Psychrobacter	73	1	2	4	0.0555556	0.1	0.108108	0	#N/A
D_5__Actinomyces	369	5	2	11	0.277778	0.1	0.297297	0	#N/A
D_2__Gammaproteobacteria.prop3	48	0	0	3	0	0	0.0810811	0	#N/A
D_5__Sphingobium	623	9	1	7	0.5	0.05	0.189189	0	#N/A
D_5__Sphingobacterium	504	3	6	5	0.166667	0.3	0.135135	0	#N/A
D_5__1174-901-12	543	3	4	3	0.166667	0.2	0.0810811	0	#N/A
D_5__Cellvibrio	154	1	2	0	0.0555556	0.1	0	0	#N/A
D_5__Pedobacter	863	5	3	4	0.277778	0.15	0.108108	0	#N/A
D_5__Microbacterium	3067	7	10	13	0.388889	0.5	0.351351	0	#N/A
D_5__Acinetobacter	18015	11	7	22	0.611111	0.35	0.594595	0	#N/A
D_5__Ezakiella	51	1	2	1	0.0555556	0.1	0.027027	0	#N/A
D_4__Lachnospiraceae.prop1	139	1	2	2	0.0555556	0.1	0.0540541	0	#N/A
D_4__Burkholderiaceae.prop1	80392	8	8	21	0.444444	0.4	0.567568	0	#N/A
D_5__Niveispirillum	3185	2	1	3	0.111111	0.05	0.0810811	0	#N/A
D_5__Nocardioides	4025	9	6	16	0.5	0.3	0.432432	0	#N/A
D_4__Devosiaceae.prop1	338	2	1	5	0.111111	0.05	0.135135	0	#N/A
D_5__Reyranella	2196	1	2	3	0.0555556	0.1	0.0810811	0	#N/A
D_5__Peptoniphilus	80	2	1	4	0.111111	0.05	0.108108	0	#N/A
D_5__Bacillus	55446	15	10	16	0.833333	0.5	0.432432	0	#N/A
D_4__Saccharimonadaceae.prop1	101	1	1	1	0.0555556	0.05	0.027027	0	#N/A
D_5__Leucobacter	10310	2	5	4	0.111111	0.25	0.108108	0	#N/A
D_5__Allorhizobium-Neorhizobium-Pararhizobium-Rhizobium	2274	6	6	16	0.333333	0.3	0.432432	0	#N/A
D_5__Lactobacillus	1928	6	3	6	0.333333	0.15	0.162162	0	#N/A
D_4__Rhizobiaceae.prop1	1317	6	9	15	0.333333	0.45	0.405405	0	#N/A
D_4__Xanthomonadaceae.prop1	408	0	1	4	0	0.05	0.108108	0	#N/A
D_4__Rhodobacteraceae.prop1	1532	3	2	6	0.166667	0.1	0.162162	0	#N/A
D_5__Roseomonas	1778	4	0	8	0.222222	0	0.216216	0	#N/A
D_5__Brevundimonas	1604	10	8	18	0.555556	0.4	0.486486	0	#N/A
D_5__Caulobacter	320	1	3	0	0.0555556	0.15	0	0	#N/A
D_5__Flavobacterium	698	3	6	7	0.166667	0.3	0.189189	0	#N/A
D_5__Cellulomonas	188	0	2	2	0	0.1	0.0540541	0	#N/A
D_4__Acetobacteraceae.prop1	66395	7	6	13	0.388889	0.3	0.351351	0	#N/A
D_5__Aeromicrobium	185	2	1	3	0.111111	0.05	0.0810811	0	#N/A
D_5__Truepera	31	0	0	1	0	0	0.027027	0	#N/A
D_5__Halomonas	112	2	2	3	0.111111	0.1	0.0810811	0	#N/A
D_5__Streptococcus	716	4	6	11	0.222222	0.3	0.297297	0	#N/A
D_4__Sphingomonadaceae.prop1	303	1	2	7	0.0555556	0.1	0.189189	0	#N/A
D_5__Chryseobacterium	6137	8	7	18	0.444444	0.35	0.486486	0	#N/A
D_5__Propioniciclava	90	0	0	3	0	0	0.0810811	0	#N/A
D_5__Dyadobacter	1080	3	1	4	0.166667	0.05	0.108108	0	#N/A
D_4__Microbacteriaceae.prop1	1252	7	4	12	0.388889	0.2	0.324324	0	#N/A
D_5__Dermacoccus	543	6	7	11	0.333333	0.35	0.297297	0	#N/A
D_5__Mycobacterium	1132	4	2	6	0.222222	0.1	0.162162	0	#N/A
D_5__Veillonella	933	2	6	9	0.111111	0.3	0.243243	0	#N/A
D_4__Beijerinckiaceae.prop1	445	3	1	1	0.166667	0.05	0.027027	0	#N/A
D_5__Brachybacterium	176	1	5	2	0.0555556	0.25	0.0540541	0	#N/A
D_5__Paracoccus	961	3	6	8	0.166667	0.3	0.216216	0	#N/A
D_5__Perlucidibaca	119	2	0	3	0.111111	0	0.0810811	0	#N/A
D_5__Nocardiopsis	69	2	1	3	0.111111	0.05	0.0810811	0	#N/A
D_5__Aureimonas	1118	2	1	7	0.111111	0.05	0.189189	0	#N/A
D_5__Stenotrophomonas	3177	8	8	23	0.444444	0.4	0.621622	0	#N/A
D_5__Corynebacterium 1	1283	7	8	15	0.388889	0.4	0.405405	0	#N/A
D_5__Glutamicibacter	877	2	2	12	0.111111	0.1	0.324324	0	#N/A
D_5__Tepidimonas	591	8	3	14	0.444444	0.15	0.378378	0	#N/A
D_5__Rothia	755	4	4	14	0.222222	0.2	0.378378	0	#N/A
D_4__Veillonellaceae.prop1	93	3	1	3	0.166667	0.05	0.0810811	0	#N/A
D_5__Rhodococcus	1080	2	2	7	0.111111	0.1	0.189189	0	#N/A
D_5__Luteolibacter	622	2	1	3	0.111111	0.05	0.0810811	0	#N/A
D_5__Pseudonocardia	59	1	1	2	0.0555556	0.05	0.0540541	0	#N/A
D_5__Legionella	2328	6	1	7	0.333333	0.05	0.189189	0	#N/A
D_5__Atopostipes	50	1	1	2	0.0555556	0.05	0.0540541	0	#N/A
D_5__Haemophilus	3402	2	2	7	0.111111	0.1	0.189189	0	#N/A
D_5__Campylobacter	161	1	0	5	0.0555556	0	0.135135	0	#N/A
D_5__Saccharopolyspora	217	2	1	4	0.111111	0.05	0.108108	0	#N/A
D_5__Tsukamurella	115	2	0	4	0.111111	0	0.108108	0	#N/A
D_4__Micrococcaceae.prop1	469	2	3	5	0.111111	0.15	0.135135	0	#N/A
D_5__Massilia	1026	3	6	13	0.166667	0.3	0.351351	0	#N/A
D_5__Fodinicola	46	1	1	1	0.0555556	0.05	0.027027	0	#N/A
D_5__Wolbachia	85	1	3	6	0.0555556	0.15	0.162162	0	#N/A
D_5__Achromobacter	129	0	4	3	0	0.2	0.0810811	0	#N/A
D_5__Rheinheimera	207	2	1	4	0.111111	0.05	0.108108	0	#N/A
D_5__Azospirillum	105	0	1	1	0	0.05	0.027027	0	#N/A
D_5__Romboutsia	567	3	1	4	0.166667	0.05	0.108108	0	#N/A
D_5__Methylobacterium	4351	9	7	23	0.5	0.35	0.621622	0	#N/A
D_5__Moraxella	43	1	0	1	0.0555556	0	0.027027	0	#N/A
D_4__Chitinophagaceae.prop1	3136	7	10	14	0.388889	0.5	0.378378	0	#N/A
D_4__Caulobacteraceae.prop1	86	0	1	2	0	0.05	0.0540541	0	#N/A
D_5__Devosia	2247	4	3	10	0.222222	0.15	0.27027	0	#N/A
D_5__Chitinimonas	2494	0	1	1	0	0.05	0.027027	0	#N/A
D_5__Friedmanniella	83	0	1	2	0	0.05	0.0540541	0	#N/A
D_5__Weissella	128	3	1	2	0.166667	0.05	0.0540541	0	#N/A
D_4__Anaplasmataceae.prop1	552090	2	2	12	0.111111	0.1	0.324324	0	#N/A
D_5__Mucilaginibacter	141	1	3	4	0.0555556	0.15	0.108108	0	#N/A
D_5__Geodermatophilus	1055	4	5	12	0.222222	0.25	0.324324	0	#N/A
D_5__Solibacillus	172	2	1	4	0.111111	0.05	0.108108	0	#N/A
D_5__Alloprevotella	1293	2	3	10	0.111111	0.15	0.27027	0	#N/A
D_4__Xanthobacteraceae.prop1	106	2	1	2	0.111111	0.05	0.0540541	0	#N/A
D_5__Capnocytophaga	228	4	0	5	0.222222	0	0.135135	0	#N/A
D_4__Intrasporangiaceae.prop1	342	2	4	12	0.111111	0.2	0.324324	0	#N/A
D_5__Paenibacillus	250	0	2	2	0	0.1	0.0540541	0	#N/A
D_5__Clostridium sensu stricto 1	764	0	3	3	0	0.15	0.0810811	0	#N/A
D_5__Bosea	1271	2	5	7	0.111111	0.25	0.189189	0	#N/A
D_5__Lactococcus	12478	7	9	13	0.388889	0.45	0.351351	0	#N/A
D_5__Acidiphilium	59	1	2	2	0.0555556	0.1	0.0540541	0	#N/A
D_5__Neisseria	1254	3	6	9	0.166667	0.3	0.243243	0	#N/A
D_5__Streptomyces	110	1	1	6	0.0555556	0.05	0.162162	0	#N/A
D_5__Rickettsiella	3935	1	2	11	0.0555556	0.1	0.297297	0	#N/A
D_5__Hymenobacter	1721	5	2	8	0.277778	0.1	0.216216	0	#N/A
D_5__Staphylococcus	1938	6	5	13	0.333333	0.25	0.351351	0	#N/A
D_4__Pasteurellaceae.prop1	352	1	2	4	0.0555556	0.1	0.108108	0	#N/A
D_5__Phenylobacterium	92	2	1	4	0.111111	0.05	0.108108	0	#N/A
D_5__Leptotrichia	79	3	0	2	0.166667	0	0.0540541	0	#N/A
D_5__Brevibacterium	154	3	3	3	0.166667	0.15	0.0810811	0	#N/A
D_5__Paraburkholderia tropica	1197	1	1	3	0.0555556	0.05	0.0810811	0	#N/A
D_5__Anaerococcus	472	6	4	10	0.333333	0.2	0.27027	0	#N/A
D_4__Bacillaceae.prop1	150	1	2	3	0.0555556	0.1	0.0810811	0	#N/A
D_5__Corynebacterium	358	7	0	7	0.388889	0	0.189189	0	#N/A
D_4__Micromonosporaceae.prop1	2504	4	1	1	0.222222	0.05	0.027027	0	#N/A
D_5__Enterococcus	929	2	4	6	0.111111	0.2	0.162162	0	#N/A
D_5__Blastocatella	91	1	1	2	0.0555556	0.05	0.0540541	0	#N/A
D_3__Lactobacillales.prop2	808	2	2	7	0.111111	0.1	0.189189	0	#N/A
D_5__Asaia	16426	8	10	19	0.444444	0.5	0.513514	0	#N/A
D_5__Microvirga	210	4	4	4	0.222222	0.2	0.108108	0	#N/A
D_5__Cloacibacterium	212	4	2	8	0.222222	0.1	0.216216	0	#N/A
D_5__Kosakonia	351	2	2	11	0.111111	0.1	0.297297	0	#N/A
D_5__Mesorhizobium	463	2	6	7	0.111111	0.3	0.189189	0	#N/A
D_5__Rubellimicrobium	299	3	2	5	0.166667	0.1	0.135135	0	#N/A
D_5__Cutibacterium	2778	1	4	7	0.0555556	0.2	0.189189	0	#N/A
D_5__Gemella	2906	3	4	12	0.166667	0.2	0.324324	0	#N/A
D_5__Pseudoxanthomonas	362	4	1	4	0.222222	0.05	0.108108	0	#N/A
D_5__Thermoactinomyces	258	6	0	2	0.333333	0	0.0540541	0	#N/A
D_5__Empedobacter	129	1	1	3	0.0555556	0.05	0.0810811	0	#N/A
D_5__Pajaroellobacter	299	4	1	0	0.222222	0.05	0	0	#N/A
D_5__Aquabacterium	488	7	0	11	0.388889	0	0.297297	0	#N/A
D_5__Turicella	212	1	5	7	0.0555556	0.25	0.189189	0	#N/A
D_5__Fusobacterium	427	1	3	5	0.0555556	0.15	0.135135	0	#N/A
D_4__Planococcaceae.prop1	127	2	1	2	0.111111	0.05	0.0540541	0	#N/A
D_4__Nocardioidaceae.prop1	105	0	1	3	0	0.05	0.0810811	0	#N/A
D_5__Pelagibacterium	42	0	0	2	0	0	0.0540541	0	#N/A
D_5__Methylophilus	203	2	0	7	0.111111	0	0.189189	0	#N/A
D_5__Prevotella	118	2	1	4	0.111111	0.05	0.108108	0	#N/A
D_3__Frankiales.prop2	177	0	2	3	0	0.1	0.0810811	0	#N/A
D_5__Lysinibacillus	148	2	1	4	0.111111	0.05	0.108108	0	#N/A
D_5__Dolosigranulum	98	1	0	6	0.0555556	0	0.162162	0	#N/A
D_5__Gordonia	61	0	2	2	0	0.1	0.0540541	0	#N/A
D_5__Phreatobacter	2030	4	10	13	0.222222	0.5	0.351351	0	#N/A
D_5__Thermus	26	1	0	3	0.0555556	0	0.0810811	0	#N/A
D_5__Rickettsia	139469	2	2	5	0.111111	0.1	0.135135	0	#N/A
D_5__Thermomonas	45	2	0	1	0.111111	0	0.027027	0	#N/A
D_5__Kurthia	635	2	1	2	0.111111	0.05	0.0540541	0	#N/A
D_5__Comamonas	1301	3	3	5	0.166667	0.15	0.135135	0	#N/A
D_5__Marinobacter	259	4	3	7	0.222222	0.15	0.189189	0	#N/A
D_5__Vagococcus	405	2	1	4	0.111111	0.05	0.108108	0	#N/A
D_5__Lachnoanaerobaculum	75	3	0	0	0.166667	0	0	0	#N/A
D_5__Myroides	149	1	2	1	0.0555556	0.1	0.027027	0	#N/A
D_3__Bacillales.prop2	317	1	4	1	0.0555556	0.2	0.027027	0	#N/A
D_4__Dermatophilaceae.prop1	1645	0	2	4	0	0.1	0.108108	0	#N/A
D_5__Kocuria	1370	3	4	7	0.166667	0.2	0.189189	0	#N/A
D_5__Kineosporia	6194	4	0	1	0.222222	0	0.027027	0	#N/A
D_5__Marmoricola	315	3	2	3	0.166667	0.1	0.0810811	0	#N/A
D_5__Paraclostridium	3229	1	2	1	0.0555556	0.1	0.027027	0	#N/A
D_5__Nocardia	104	0	4	2	0	0.2	0.0540541	0	#N/A
D_5__Rhodopseudomonas	539	4	1	0	0.222222	0.05	0	0	#N/A
D_5__Pectobacterium	3157	0	1	11	0	0.05	0.297297	0	#N/A
D_5__Ochrobactrum	367	1	5	9	0.0555556	0.25	0.243243	0	#N/A
D_5__Blastococcus	123	2	2	2	0.111111	0.1	0.0540541	0	#N/A
D_5__Variovorax	798	3	8	8	0.166667	0.4	0.216216	0	#N/A
D_4__Diplorickettsiaceae.prop1	153	0	1	5	0	0.05	0.135135	0	#N/A
D_5__Saccharomonospora	44	1	1	1	0.0555556	0.05	0.027027	0	#N/A
D_5__Bradyrhizobium	240	3	1	6	0.166667	0.05	0.162162	0	#N/A
D_5__Pseudochrobactrum	182	1	1	4	0.0555556	0.05	0.108108	0	#N/A
D_5__Zymobacter	63251	4	0	3	0.222222	0	0.0810811	0	#N/A
D_5__Micrococcus	114	0	2	4	0	0.1	0.108108	0	#N/A
D_5__Camelimonas	103	1	1	4	0.0555556	0.05	0.108108	0	#N/A
D_5__Schlegelella	46	1	0	3	0.0555556	0	0.0810811	0	#N/A
D_5__Amnibacterium	151	1	2	4	0.0555556	0.1	0.108108	0	#N/A
D_5__Actinomycetospora	370	4	0	4	0.222222	0	0.108108	0	#N/A
D_5__Aerococcus	111	1	3	3	0.0555556	0.15	0.0810811	0	#N/A
D_5__Leuconostoc	133	1	1	3	0.0555556	0.05	0.0810811	0	#N/A
D_5__Serratia	40968	7	4	12	0.388889	0.2	0.324324	0	#N/A
D_5__Exiguobacterium	241	0	1	5	0	0.05	0.135135	0	#N/A
D_5__Fructobacillus	4352	7	0	2	0.388889	0	0.0540541	0	#N/A
D_5__Curtobacterium	415	0	2	6	0	0.1	0.162162	0	#N/A
D_5__Vogesella	52	1	0	2	0.0555556	0	0.0540541	0	#N/A
D_5__Finegoldia	107	1	1	5	0.0555556	0.05	0.135135	0	#N/A
D_5__Turicibacter	210	1	0	2	0.0555556	0	0.0540541	0	#N/A
D_5__Alcaligenes	558	3	2	3	0.166667	0.1	0.0810811	0	#N/A
D_5__Abiotrophia	269	1	3	4	0.0555556	0.15	0.108108	0	#N/A

## Sheet: F.S1A_Nube_Habitat_Larvae_Pupae
rownames.aggdata2.	SumCount	Nube_Adults_naive	Nube_Habitat	Nube_Larvae	Nube_Pupae	Nube_Adults_naive.1	Nube_Habitat.1	Nube_Larvae.1	Nube_Pupae.1	CorePrev0.5	CorePrevNA
D_4__Burkholderiaceae.prop1	197581	7	7	6	8	0.875	0.875	0.75	1	1	#N/A
D_4__Rhodobacteraceae.prop1	18223	5	7	5	7	0.625	0.875	0.625	0.875	1	#N/A
D_5__Pseudomonas	183783	5	6	5	4	0.625	0.75	0.625	0.5	1	#N/A
D_5__Chryseobacterium	47640	6	7	5	5	0.75	0.875	0.625	0.625	1	#N/A
D_5__Paracoccus	3955	4	4	5	4	0.5	0.5	0.625	0.5	1	#N/A
D_5__Bosea	16008	5	4	5	5	0.625	0.5	0.625	0.625	1	#N/A
D_5__Novosphingobium	2340	0	4	0	0	0	0.5	0	0	0	#N/A
D_5__Actinomyces	34	0	0	0	0	0	0	0	0	0	#N/A
D_2__Gammaproteobacteria.prop3	108	0	1	0	0	0	0.125	0	0	0	#N/A
D_5__Sphingobium	686	2	4	0	0	0.25	0.5	0	0	0	#N/A
D_5__Sphingomonas	2422	4	1	0	2	0.5	0.125	0	0.25	0	#N/A
D_5__Sphingobacterium	2472	1	3	0	0	0.125	0.375	0	0	0	#N/A
D_5__Cellvibrio	524	0	2	0	0	0	0.25	0	0	0	#N/A
D_5__Pedobacter	9476	1	5	0	0	0.125	0.625	0	0	0	#N/A
D_5__Microbacterium	2452	2	4	2	1	0.25	0.5	0.25	0.125	0	#N/A
D_5__Acinetobacter	29964	2	2	1	1	0.25	0.25	0.125	0.125	0	#N/A
D_4__Lachnospiraceae.prop1	2146	0	3	0	0	0	0.375	0	0	0	#N/A
D_5__Niveispirillum	4723	2	1	0	4	0.25	0.125	0	0.5	0	#N/A
D_5__Christensenellaceae R-7 group	5056	2	4	2	1	0.25	0.5	0.25	0.125	0	#N/A
D_5__Nocardioides	390	2	1	0	1	0.25	0.125	0	0.125	0	#N/A
D_4__Devosiaceae.prop1	83	1	0	0	1	0.125	0	0	0.125	0	#N/A
D_5__Propionicicella	460	0	0	2	0	0	0	0.25	0	0	#N/A
D_5__Reyranella	26305	3	4	5	5	0.375	0.5	0.625	0.625	0	#N/A
D_5__Peptoniphilus	35	1	0	0	0	0.125	0	0	0	0	#N/A
D_4__Enterobacteriaceae.prop1	354	2	1	0	0	0.25	0.125	0	0	0	#N/A
D_5__Bacillus	2091	3	1	1	2	0.375	0.125	0.125	0.25	0	#N/A
D_5__Desulfovibrio	637	0	2	0	0	0	0.25	0	0	0	#N/A
D_5__Leucobacter	50391	5	3	5	6	0.625	0.375	0.625	0.75	0	#N/A
D_2__Alphaproteobacteria.prop3	536	0	3	0	0	0	0.375	0	0	0	#N/A
D_5__Allorhizobium-Neorhizobium-Pararhizobium-Rhizobium	3307	1	2	3	1	0.125	0.25	0.375	0.125	0	#N/A
D_4__Ruminococcaceae.prop1	601	0	3	0	0	0	0.375	0	0	0	#N/A
D_3__Microtrichales.prop2	1109	0	2	2	0	0	0.25	0.25	0	0	#N/A
D_5__Lactobacillus	164	2	0	0	2	0.25	0	0	0.25	0	#N/A
D_4__Rhizobiaceae.prop1	3128	1	2	3	3	0.125	0.25	0.375	0.375	0	#N/A
D_5__Flavihumibacter	487	0	2	0	0	0	0.25	0	0	0	#N/A
D_5__WCHB1-32	563	2	1	0	0	0.25	0.125	0	0	0	#N/A
D_4__Xanthomonadaceae.prop1	18057	3	6	1	7	0.375	0.75	0.125	0.875	0	#N/A
D_4__Paracaedibacteraceae.prop1	256	0	0	0	1	0	0	0	0.125	0	#N/A
D_3__Micavibrionales.prop2	389	0	1	0	0	0	0.125	0	0	0	#N/A
D_5__Ruminiclostridium 1	229	0	1	0	0	0	0.125	0	0	0	#N/A
D_5__Roseomonas	1469	0	4	2	1	0	0.5	0.25	0.125	0	#N/A
D_4__SM2D12.prop1	284	0	2	0	0	0	0.25	0	0	0	#N/A
D_5__Hydrogenophaga	11969	3	5	0	6	0.375	0.625	0	0.75	0	#N/A
D_4__0319-6G20.prop1	2071	1	1	1	1	0.125	0.125	0.125	0.125	0	#N/A
D_5__Brevundimonas	4667	1	3	3	1	0.125	0.375	0.375	0.125	0	#N/A
D_5__Magnetospirillum	5993	2	1	0	5	0.25	0.125	0	0.625	0	#N/A
D_5__Caulobacter	626	0	5	0	0	0	0.625	0	0	0	#N/A
D_5__Flavobacterium	14989	2	5	0	2	0.25	0.625	0	0.25	0	#N/A
D_4__Acetobacteraceae.prop1	1771	1	0	2	0	0.125	0	0.25	0	0	#N/A
D_5__Halomonas	5255	2	2	0	1	0.25	0.25	0	0.125	0	#N/A
D_5__Streptococcus	120	2	0	0	0	0.25	0	0	0	0	#N/A
D_4__Sphingomonadaceae.prop1	967	1	2	0	0	0.125	0.25	0	0	0	#N/A
D_4__Prolixibacteraceae.prop1	1318	2	1	0	0	0.25	0.125	0	0	0	#N/A
D_5__Dyadobacter	9968	2	3	0	0	0.25	0.375	0	0	0	#N/A
D_4__Rhodocyclaceae.prop1	4852	2	3	0	3	0.25	0.375	0	0.375	0	#N/A
D_4__Rhodospirillaceae.prop1	1062	1	2	0	0	0.125	0.25	0	0	0	#N/A
D_4__Microbacteriaceae.prop1	1290	1	3	1	0	0.125	0.375	0.125	0	0	#N/A
D_5__Mycobacterium	30546	4	3	2	4	0.5	0.375	0.25	0.5	0	#N/A
D_5__Veillonella	33	2	0	0	0	0.25	0	0	0	0	#N/A
D_5__Roseimaritima	779	1	1	1	3	0.125	0.125	0.125	0.375	0	#N/A
D_5__Anaerovorax	1230	0	3	0	1	0	0.375	0	0.125	0	#N/A
D_4__Beijerinckiaceae.prop1	244	0	0	1	0	0	0	0.125	0	0	#N/A
D_5__Pseudohongiella	906	1	2	0	1	0.125	0.25	0	0.125	0	#N/A
D_5__Brachybacterium	92	2	1	0	0	0.25	0.125	0	0	0	#N/A
D_5__Luteimonas	1124	1	3	0	0	0.125	0.375	0	0	0	#N/A
D_5__Terrimicrobium	827	0	0	2	0	0	0	0.25	0	0	#N/A
D_3__Rhizobiales.prop2	1413	2	1	2	1	0.25	0.125	0.25	0.125	0	#N/A
D_5__Stenotrophomonas	13218	4	2	1	0	0.5	0.25	0.125	0	0	#N/A
D_5__Limnobacter	2594	1	4	0	0	0.125	0.5	0	0	0	#N/A
D_5__Corynebacterium 1	5446	2	1	0	2	0.25	0.125	0	0.25	0	#N/A
D_5__Glutamicibacter	131	1	1	0	0	0.125	0.125	0	0	0	#N/A
D_5__Sphingosinicella	560	0	2	0	0	0	0.25	0	0	0	#N/A
D_5__Tepidimonas	185	4	0	0	0	0.5	0	0	0	0	#N/A
D_5__alphaI cluster	81	0	0	0	0	0	0	0	0	0	#N/A
D_5__Rhodococcus	171	0	1	0	0	0	0.125	0	0	0	#N/A
D_5__Nitrospira	364	0	2	0	0	0	0.25	0	0	0	#N/A
D_5__Luteolibacter	2809	3	2	2	1	0.375	0.25	0.25	0.125	0	#N/A
D_5__Legionella	39750	3	3	2	6	0.375	0.375	0.25	0.75	0	#N/A
D_5__Proteiniphilum	7249	2	3	0	0	0.25	0.375	0	0	0	#N/A
D_5__Prosthecobacter	293	1	0	1	2	0.125	0	0.125	0.25	0	#N/A
D_5__Hirschia	2052	0	4	0	0	0	0.5	0	0	0	#N/A
D_5__Candidatus Accumulibacter	2846	2	0	0	0	0.25	0	0	0	0	#N/A
D_5__Sedimentibacter	27042	2	4	0	3	0.25	0.5	0	0.375	0	#N/A
D_5__Pir4 lineage	108	0	0	0	0	0	0	0	0	0	#N/A
D_3__Saccharimonadales.prop2	2172	0	3	0	0	0	0.375	0	0	0	#N/A
D_5__Desulfobulbus	4104	2	1	1	1	0.25	0.125	0.125	0.125	0	#N/A
D_4__Micropepsaceae.prop1	467	0	2	0	0	0	0.25	0	0	0	#N/A
D_4__Micrococcaceae.prop1	861	0	1	0	1	0	0.125	0	0.125	0	#N/A
D_5__Sphingopyxis	3854	2	4	0	3	0.25	0.5	0	0.375	0	#N/A
D_5__Tessaracoccus	750	1	1	1	0	0.125	0.125	0.125	0	0	#N/A
D_5__Massilia	934	1	1	1	0	0.125	0.125	0.125	0	0	#N/A
D_5__Fodinicola	230	0	1	1	0	0	0.125	0.125	0	0	#N/A
D_5__Nevskia	272	0	2	0	0	0	0.25	0	0	0	#N/A
D_5__Achromobacter	981	0	0	3	1	0	0	0.375	0.125	0	#N/A
D_5__Rheinheimera	5509	4	1	1	7	0.5	0.125	0.125	0.875	0	#N/A
D_5__Azospirillum	1524	1	0	0	4	0.125	0	0	0.5	0	#N/A
D_5__Romboutsia	135	1	1	0	0	0.125	0.125	0	0	0	#N/A
D_5__Ramlibacter	533	0	0	0	3	0	0	0	0.375	0	#N/A
D_5__Methylobacterium	210	3	0	0	0	0.375	0	0	0	0	#N/A
D_4__Chitinophagaceae.prop1	1928	1	2	0	3	0.125	0.25	0	0.375	0	#N/A
D_4__Caulobacteraceae.prop1	1360	0	1	1	0	0	0.125	0.125	0	0	#N/A
D_5__Devosia	10769	5	6	3	5	0.625	0.75	0.375	0.625	0	#N/A
D_5__Chitinimonas	18776	1	3	0	5	0.125	0.375	0	0.625	0	#N/A
D_4__Anaplasmataceae.prop1	2033	1	0	0	2	0.125	0	0	0.25	0	#N/A
D_5__Dysgonomonas	149460	0	3	5	2	0	0.375	0.625	0.25	0	#N/A
D_4__SC-I-84.prop1	773	0	1	2	0	0	0.125	0.25	0	0	#N/A
D_5__Paludibacter	11514	2	3	0	4	0.25	0.375	0	0.5	0	#N/A
D_5__Macellibacteroides	11397	2	2	0	1	0.25	0.25	0	0.125	0	#N/A
D_4__Xanthobacteraceae.prop1	272	0	0	1	0	0	0	0.125	0	0	#N/A
D_4__Intrasporangiaceae.prop1	161	2	1	0	0	0.25	0.125	0	0	0	#N/A
D_5__Paenibacillus	217	0	0	0	0	0	0	0	0	0	#N/A
D_5__Bacteriovorax	4381	0	1	0	1	0	0.125	0	0.125	0	#N/A
D_4__Clostridiaceae 1.prop1	1019	0	2	2	1	0	0.25	0.25	0.125	0	#N/A
D_4__Sandaracinaceae.prop1	515	0	0	0	4	0	0	0	0.5	0	#N/A
D_5__Leadbetterella	5073	2	3	0	3	0.25	0.375	0	0.375	0	#N/A
D_5__Clostridium sensu stricto 1	330	1	0	0	1	0.125	0	0	0.125	0	#N/A
D_3__Betaproteobacteriales.prop2	149	0	0	0	0	0	0	0	0	0	#N/A
D_4__env.OPS 17.prop1	934	0	2	0	1	0	0.25	0	0.125	0	#N/A
D_5__Lactococcus	475	1	0	0	1	0.125	0	0	0.125	0	#N/A
D_5__Xanthobacter	3264	4	3	1	1	0.5	0.375	0.125	0.125	0	#N/A
D_5__C39	31234	0	4	0	1	0	0.5	0	0.125	0	#N/A
D_5__Cytophaga	99	0	0	0	0	0	0	0	0	0	#N/A
D_5__Staphylococcus	805	2	0	1	2	0.25	0	0.125	0.25	0	#N/A
D_5__Phenylobacterium	698	1	1	0	0	0.125	0.125	0	0	0	#N/A
D_5__Brevibacterium	170	0	1	0	0	0	0.125	0	0	0	#N/A
D_5__Paraburkholderia tropica	18363	2	2	3	1	0.25	0.25	0.375	0.125	0	#N/A
D_5__Anaerococcus	82	2	0	0	0	0.25	0	0	0	0	#N/A
D_5__Chitinilyticum	222	0	1	0	0	0	0.125	0	0	0	#N/A
D_5__Corynebacterium	83	2	0	0	0	0.25	0	0	0	0	#N/A
D_5__Enterococcus	670	1	1	1	1	0.125	0.125	0.125	0.125	0	#N/A
D_4__Oligoflexaceae.prop1	458	0	1	1	2	0	0.125	0.125	0.25	0	#N/A
D_5__Zoogloea	341	1	0	0	1	0.125	0	0	0.125	0	#N/A
D_5__Runella	2028	1	1	0	1	0.125	0.125	0	0.125	0	#N/A
D_5__Asaia	149297	5	0	1	4	0.625	0	0.125	0.5	0	#N/A
D_5__Ornithinimicrobium	242	1	1	0	0	0.125	0.125	0	0	0	#N/A
D_5__Bacteroides	1524	0	3	0	0	0	0.375	0	0	0	#N/A
D_5__[Cytophaga] xylanolytica group	1322	1	1	0	1	0.125	0.125	0	0.125	0	#N/A
D_3__R7C24.prop2	599	0	1	0	0	0	0.125	0	0	0	#N/A
D_5__Microvirga	448	0	1	1	1	0	0.125	0.125	0.125	0	#N/A
D_5__Cloacibacterium	609	2	1	0	0	0.25	0.125	0	0	0	#N/A
D_5__Roseococcus	155	0	0	0	0	0	0	0	0	0	#N/A
D_5__Mesorhizobium	398	0	0	1	1	0	0	0.125	0.125	0	#N/A
D_5__IMCC26207	550	0	0	1	0	0	0	0.125	0	0	#N/A
D_5__Sandaracinobacter	1154	2	4	2	2	0.25	0.5	0.25	0.25	0	#N/A
D_5__Bdellovibrio	261	0	0	0	0	0	0	0	0	0	#N/A
D_4__Methyloligellaceae.prop1	57	0	0	0	0	0	0	0	0	0	#N/A
D_4__Propionibacteriaceae.prop1	395	0	1	1	0	0	0.125	0.125	0	0	#N/A
D_5__Pseudoxanthomonas	7440	0	5	4	2	0	0.625	0.5	0.25	0	#N/A
D_5__Dechloromonas	245	0	0	0	1	0	0	0	0.125	0	#N/A
D_4__Aeromonadaceae.prop1	1504	0	1	0	2	0	0.125	0	0.25	0	#N/A
D_5__Haliscomenobacter	21155	2	3	0	4	0.25	0.375	0	0.5	0	#N/A
D_5__Pajaroellobacter	364	0	2	0	0	0	0.25	0	0	0	#N/A
D_5__Aquabacterium	1793	1	2	0	1	0.125	0.25	0	0.125	0	#N/A
D_5__Iamia	1521	0	1	4	1	0	0.125	0.5	0.125	0	#N/A
D_5__Nitrosomonas	1545	1	0	0	5	0.125	0	0	0.625	0	#N/A
D_5__LD29	940	0	1	0	0	0	0.125	0	0	0	#N/A
D_5__Terrimonas	559	0	1	0	0	0	0.125	0	0	0	#N/A
D_5__Methylophilus	936	1	3	0	2	0.125	0.375	0	0.25	0	#N/A
D_5__Hyphomicrobium	1088	1	1	3	3	0.125	0.125	0.375	0.375	0	#N/A
D_3__IMCC26256.prop2	125	0	0	0	0	0	0	0	0	0	#N/A
D_5__Undibacterium	4630	0	0	0	4	0	0	0	0.5	0	#N/A
D_5__Panacagrimonas	4920	1	3	0	1	0.125	0.375	0	0.125	0	#N/A
D_5__Gordonia	406	1	1	1	0	0.125	0.125	0.125	0	0	#N/A
D_5__Novispirillum	58076	3	1	0	6	0.375	0.125	0	0.75	0	#N/A
D_5__Parapusillimonas	421	0	2	1	0	0	0.25	0.125	0	0	#N/A
D_5__Prosthecomicrobium	12092	2	3	0	3	0.25	0.375	0	0.375	0	#N/A
D_5__Rickettsia	546	0	1	1	1	0	0.125	0.125	0.125	0	#N/A
D_5__Thermomonas	221	0	0	0	1	0	0	0	0.125	0	#N/A
D_5__Schlesneria	346	0	0	0	0	0	0	0	0	0	#N/A
D_5__Ancylobacter	1678	0	3	0	0	0	0.375	0	0	0	#N/A
D_5__Anaerosporomusa	101	0	0	0	0	0	0	0	0	0	#N/A
D_5__Vagococcus	6492	0	0	3	1	0	0	0.375	0.125	0	#N/A
D_5__[Desulfobacterium] catecholicum group	1232	2	0	0	0	0.25	0	0	0	0	#N/A
D_5__Providencia	3086	0	0	2	1	0	0	0.25	0.125	0	#N/A
D_5__Kaistia	410	1	1	0	0	0.125	0.125	0	0	0	#N/A
D_4__Holosporaceae.prop1	607	0	2	1	0	0	0.25	0.125	0	0	#N/A
D_5__Dokdonella	601	0	1	0	3	0	0.125	0	0.375	0	#N/A
D_4__Rhizobiales Incertae Sedis.prop1	2832	2	4	3	3	0.25	0.5	0.375	0.375	0	#N/A
D_5__Candidatus Jidaibacter	74	0	0	0	0	0	0	0	0	0	#N/A
D_5__Gemmobacter	30838	2	4	5	6	0.25	0.5	0.625	0.75	0	#N/A
D_5__Sulfuritalea	419	1	0	0	0	0.125	0	0	0	0	#N/A
D_5__Pseudoxanthobacter	425	1	0	0	0	0.125	0	0	0	0	#N/A
D_5__Acidaminobacter	3861	0	1	0	3	0	0.125	0	0.375	0	#N/A
D_5__Ochrobactrum	4456	1	0	2	1	0.125	0	0.25	0.125	0	#N/A
D_5__Steroidobacter	881	0	1	0	2	0	0.125	0	0.25	0	#N/A
D_5__Ferrovibrio	304	0	1	0	0	0	0.125	0	0	0	#N/A
D_5__Tolumonas	4223	0	1	0	1	0	0.125	0	0.125	0	#N/A
D_5__Fimbriiglobus	260	0	2	0	0	0	0.25	0	0	0	#N/A
D_5__Ignatzschineria	27230	0	1	3	1	0	0.125	0.375	0.125	0	#N/A
D_5__Pseudorhodoplanes	92	0	0	0	0	0	0	0	0	0	#N/A
D_5__Delftia	1116	2	0	1	0	0.25	0	0.125	0	0	#N/A
D_5__Paludibaculum	367	0	0	0	2	0	0	0	0.25	0	#N/A
D_5__Chelatococcus	243	0	0	1	0	0	0	0.125	0	0	#N/A
D_5__Shinella	9387	3	1	4	4	0.375	0.125	0.5	0.5	0	#N/A
D_5__Pseudochrobactrum	7839	0	1	4	2	0	0.125	0.5	0.25	0	#N/A
D_5__Emticicia	52144	5	4	0	7	0.625	0.5	0	0.875	0	#N/A
D_3__Elsterales.prop2	1674	1	1	0	0	0.125	0.125	0	0	0	#N/A
D_4__Rikenellaceae.prop1	3971	2	2	0	0	0.25	0.25	0	0	0	#N/A
D_5__Hydrogenoanaerobacterium	897	0	0	1	1	0	0	0.125	0.125	0	#N/A
D_5__Ferribacterium	316	0	0	0	2	0	0	0	0.25	0	#N/A
D_4__T34.prop1	153	0	0	0	1	0	0	0	0.125	0	#N/A
D_5__Propionivibrio	182	0	0	0	0	0	0	0	0	0	#N/A
D_5__Aquaspirillum	147650	4	2	0	7	0.5	0.25	0	0.875	0	#N/A
D_5__Methyloversatilis	172	0	0	0	2	0	0	0	0.25	0	#N/A
D_4__A0839.prop1	1946	2	1	1	3	0.25	0.125	0.125	0.375	0	#N/A
D_5__Lacibacterium aquatile	911	1	3	0	0	0.125	0.375	0	0	0	#N/A
D_5__Serratia	13865	0	1	1	0	0	0.125	0.125	0	0	#N/A
D_5__Acetoanaerobium	22954	2	3	0	1	0.25	0.375	0	0.125	0	#N/A
D_5__Acetobacterium	142	0	0	0	0	0	0	0	0	0	#N/A
D_5__Pseudobacteroides	388	0	1	1	0	0	0.125	0.125	0	0	#N/A
D_5__Bryobacter	392	0	1	0	0	0	0.125	0	0	0	#N/A
D_3__PeM15.prop2	2445	2	1	1	1	0.25	0.125	0.125	0.125	0	#N/A
D_3__Ga0077536.prop2	47	0	0	0	0	0	0	0	0	0	#N/A
D_5__Taonella	1081	1	1	0	1	0.125	0.125	0	0.125	0	#N/A
D_5__Morganella	54357	0	2	0	2	0	0.25	0	0.25	0	#N/A
D_4__Holophagaceae.prop1	1376	1	0	0	0	0.125	0	0	0	0	#N/A
D_5__Stella	692	0	2	0	1	0	0.25	0	0.125	0	#N/A
D_5__Candidatus Protochlamydia	913	0	0	1	4	0	0	0.125	0.5	0	#N/A
D_3__Gammaproteobacteria Incertae Sedis.prop2	3585	0	3	2	1	0	0.375	0.25	0.125	0	#N/A
D_5__Pirellula	5265	1	4	5	2	0.125	0.5	0.625	0.25	0	#N/A
D_2__Sericytochromatia.prop3	402	0	1	0	0	0	0.125	0	0	0	#N/A
D_4__Hydrogenophilaceae.prop1	593	1	0	0	2	0.125	0	0	0.25	0	#N/A
D_5__SM1A02	2964	0	2	1	0	0	0.25	0.125	0	0	#N/A

## Sheet: F.S1B_Sono_Habitat_Larvae_Pupae
rownames.aggdata2.	SumCount	Sono_Adults_naive	Sono_Habitat	Sono_Larvae	Sono_Pupae	Sono_Adults_naive.1	Sono_Habitat.1	Sono_Larvae.1	Sono_Pupae.1	CorePrev0.5	CorePrevNA
D_4__Burkholderiaceae.prop1	89408	7	5	6	7	0.875	1	0.75	0.875	1	#N/A
D_5__Pseudomonas	152858	7	5	7	6	0.875	1	0.875	0.75	1	#N/A
D_5__Novosphingobium	460	2	2	0	0	0.25	0.4	0	0	0	#N/A
D_5__Actinomyces	43	1	0	0	0	0.125	0	0	0	0	#N/A
D_5__Sphingobium	122	2	0	0	0	0.25	0	0	0	0	#N/A
D_5__Sphingomonas	954	8	0	0	4	1	0	0	0.5	0	#N/A
D_5__Sphingobacterium	1092	0	1	0	2	0	0.2	0	0.25	0	#N/A
D_5__Cellvibrio	166	2	0	0	1	0.25	0	0	0.125	0	#N/A
D_5__Pedobacter	563	1	2	0	0	0.125	0.4	0	0	0	#N/A
D_5__Microbacterium	1311	4	2	2	3	0.5	0.4	0.25	0.375	0	#N/A
D_5__Acinetobacter	3732	6	2	2	3	0.75	0.4	0.25	0.375	0	#N/A
D_5__Niveispirillum	79	0	0	0	0	0	0	0	0	0	#N/A
D_5__Nocardioides	208	5	0	0	4	0.625	0	0	0.5	0	#N/A
D_5__Reyranella	10940	2	2	2	5	0.25	0.4	0.25	0.625	0	#N/A
D_5__Peptoniphilus	50	1	0	0	2	0.125	0	0	0.25	0	#N/A
D_4__Enterobacteriaceae.prop1	75968	2	0	1	2	0.25	0	0.125	0.25	0	#N/A
D_5__Bacillus	9760	2	0	2	5	0.25	0	0.25	0.625	0	#N/A
D_5__Leucobacter	10007	2	1	1	1	0.25	0.2	0.125	0.125	0	#N/A
D_5__Allorhizobium-Neorhizobium-Pararhizobium-Rhizobium	6592	6	3	2	3	0.75	0.6	0.25	0.375	0	#N/A
D_5__Lactobacillus	95	2	0	0	1	0.25	0	0	0.125	0	#N/A
D_4__Rhizobiaceae.prop1	1979	0	2	1	1	0	0.4	0.125	0.125	0	#N/A
D_4__Xanthomonadaceae.prop1	4538	1	2	1	2	0.125	0.4	0.125	0.25	0	#N/A
D_5__Ruminiclostridium 1	73	0	0	0	2	0	0	0	0.25	0	#N/A
D_4__Rhodobacteraceae.prop1	15195	7	3	2	4	0.875	0.6	0.25	0.5	0	#N/A
D_5__Roseomonas	367	0	0	0	1	0	0	0	0.125	0	#N/A
D_5__Hydrogenophaga	3872	6	3	1	4	0.75	0.6	0.125	0.5	0	#N/A
D_4__0319-6G20.prop1	786	0	2	1	1	0	0.4	0.125	0.125	0	#N/A
D_5__Brevundimonas	2698	7	4	2	5	0.875	0.8	0.25	0.625	0	#N/A
D_5__Caulobacter	1557	5	3	2	3	0.625	0.6	0.25	0.375	0	#N/A
D_5__Flavobacterium	15555	6	0	1	4	0.75	0	0.125	0.5	0	#N/A
D_4__Acetobacteraceae.prop1	582	2	0	0	3	0.25	0	0	0.375	0	#N/A
D_4__Sphingomonadaceae.prop1	177	1	1	0	1	0.125	0.2	0	0.125	0	#N/A
D_5__Chryseobacterium	48602	6	3	2	6	0.75	0.6	0.25	0.75	0	#N/A
D_5__Dyadobacter	123	1	0	0	0	0.125	0	0	0	0	#N/A
D_4__Rhodocyclaceae.prop1	447	0	1	0	0	0	0.2	0	0	0	#N/A
D_4__Rhodospirillaceae.prop1	54	0	0	0	1	0	0	0	0.125	0	#N/A
D_4__Microbacteriaceae.prop1	267	1	2	0	1	0.125	0.4	0	0.125	0	#N/A
D_5__Mycobacterium	16891	3	2	1	5	0.375	0.4	0.125	0.625	0	#N/A
D_5__Veillonella	58	0	0	0	1	0	0	0	0.125	0	#N/A
D_4__Beijerinckiaceae.prop1	152	1	0	0	1	0.125	0	0	0.125	0	#N/A
D_5__Brachybacterium	154	1	0	0	1	0.125	0	0	0.125	0	#N/A
D_5__Paracoccus	4797	4	1	2	4	0.5	0.2	0.25	0.5	0	#N/A
D_5__Terrimicrobium	859	1	1	1	4	0.125	0.2	0.125	0.5	0	#N/A
D_3__Rhizobiales.prop2	1271	0	1	1	0	0	0.2	0.125	0	0	#N/A
D_5__Stenotrophomonas	94906	7	2	1	3	0.875	0.4	0.125	0.375	0	#N/A
D_5__Limnobacter	16595	7	2	0	5	0.875	0.4	0	0.625	0	#N/A
D_5__Corynebacterium 1	261	4	0	0	2	0.5	0	0	0.25	0	#N/A
D_5__Tepidimonas	275	5	0	0	3	0.625	0	0	0.375	0	#N/A
D_5__alphaI cluster	53	0	0	0	0	0	0	0	0	0	#N/A
D_5__Pseudonocardia	48	1	0	0	1	0.125	0	0	0.125	0	#N/A
D_5__Legionella	2544	2	3	1	5	0.25	0.6	0.125	0.625	0	#N/A
D_5__Hirschia	534	0	2	0	1	0	0.4	0	0.125	0	#N/A
D_5__Campylobacter	51	1	0	0	0	0.125	0	0	0	0	#N/A
D_3__Saccharimonadales.prop2	288	0	0	1	3	0	0	0.125	0.375	0	#N/A
D_4__Micropepsaceae.prop1	183	0	1	0	0	0	0.2	0	0	0	#N/A
D_4__Micrococcaceae.prop1	110	2	0	0	2	0.25	0	0	0.25	0	#N/A
D_5__Sphingopyxis	283	2	0	0	1	0.25	0	0	0.125	0	#N/A
D_5__Tessaracoccus	124	0	1	0	0	0	0.2	0	0	0	#N/A
D_5__Massilia	10031	2	2	2	1	0.25	0.4	0.25	0.125	0	#N/A
D_5__Nevskia	2550	4	2	0	3	0.5	0.4	0	0.375	0	#N/A
D_5__Wolbachia	2142	0	0	1	1	0	0	0.125	0.125	0	#N/A
D_5__Rheinheimera	8004	7	1	0	4	0.875	0.2	0	0.5	0	#N/A
D_5__Azospirillum	1751	2	0	1	1	0.25	0	0.125	0.125	0	#N/A
D_5__Methylobacterium	326	3	0	0	1	0.375	0	0	0.125	0	#N/A
D_4__Chitinophagaceae.prop1	1595	0	3	2	1	0	0.6	0.25	0.125	0	#N/A
D_4__Caulobacteraceae.prop1	384	0	1	1	0	0	0.2	0.125	0	0	#N/A
D_5__Devosia	8753	4	2	1	2	0.5	0.4	0.125	0.25	0	#N/A
D_5__Chitinimonas	40385	6	2	3	5	0.75	0.4	0.375	0.625	0	#N/A
D_5__Clostridium sensu stricto 8	148	0	0	0	1	0	0	0	0.125	0	#N/A
D_5__Weissella	39	1	0	0	1	0.125	0	0	0.125	0	#N/A
D_4__Anaplasmataceae.prop1	266	3	0	0	0	0.375	0	0	0	0	#N/A
D_5__Dysgonomonas	149683	1	1	2	1	0.125	0.2	0.25	0.125	0	#N/A
D_4__SC-I-84.prop1	540	0	0	1	1	0	0	0.125	0.125	0	#N/A
D_4__Xanthobacteraceae.prop1	144	0	0	0	1	0	0	0	0.125	0	#N/A
D_4__Intrasporangiaceae.prop1	52	1	0	0	2	0.125	0	0	0.25	0	#N/A
D_5__Paenibacillus	350	1	1	0	2	0.125	0.2	0	0.25	0	#N/A
D_5__Bacteriovorax	2162	4	0	0	4	0.5	0	0	0.5	0	#N/A
D_4__Clostridiaceae 1.prop1	182	1	0	0	2	0.125	0	0	0.25	0	#N/A
D_5__Clostridium sensu stricto 1	419	2	0	0	3	0.25	0	0	0.375	0	#N/A
D_5__Bosea	5813	4	2	2	3	0.5	0.4	0.25	0.375	0	#N/A
D_5__Lactococcus	99	1	0	0	2	0.125	0	0	0.25	0	#N/A
D_5__C39	6020	1	2	0	3	0.125	0.4	0	0.375	0	#N/A
D_5__Staphylococcus	168	1	0	0	2	0.125	0	0	0.25	0	#N/A
D_5__Leptotrichia	52	0	0	0	1	0	0	0	0.125	0	#N/A
D_5__Brevibacterium	81	1	0	0	1	0.125	0	0	0.125	0	#N/A
D_5__Anaerococcus	54	1	0	0	1	0.125	0	0	0.125	0	#N/A
D_5__Corynebacterium	111	3	0	0	2	0.375	0	0	0.25	0	#N/A
D_5__Aeromonas	14887	6	0	1	2	0.75	0	0.125	0.25	0	#N/A
D_5__Enterococcus	533	1	1	0	1	0.125	0.2	0	0.125	0	#N/A
D_4__Oligoflexaceae.prop1	226	0	0	0	2	0	0	0	0.25	0	#N/A
D_5__Runella	967	1	2	0	0	0.125	0.4	0	0	0	#N/A
D_5__Asaia	907	6	0	3	4	0.75	0	0.375	0.5	0	#N/A
D_5__Microvirga	72	0	0	0	1	0	0	0	0.125	0	#N/A
D_5__Cloacibacterium	79	2	0	0	0	0.25	0	0	0	0	#N/A
D_5__Mesorhizobium	315	1	0	0	1	0.125	0	0	0.125	0	#N/A
D_5__IMCC26207	188	0	1	0	0	0	0.2	0	0	0	#N/A
D_5__Sandaracinobacter	2532	0	1	2	0	0	0.2	0.25	0	0	#N/A
D_5__Cutibacterium	103	1	0	0	2	0.125	0	0	0.25	0	#N/A
D_5__Bdellovibrio	1620	5	0	0	4	0.625	0	0	0.5	0	#N/A
D_5__Pseudoxanthomonas	7520	3	3	3	2	0.375	0.6	0.375	0.25	0	#N/A
D_5__Aquabacterium	100	2	0	0	1	0.25	0	0	0.125	0	#N/A
D_5__Iamia	377	0	1	1	0	0	0.2	0.125	0	0	#N/A
D_5__Methylophilus	4917	5	2	0	5	0.625	0.4	0	0.625	0	#N/A
D_5__Prevotella	15	0	0	1	0	0	0	0.125	0	0	#N/A
D_5__Hyphomicrobium	444	0	3	1	0	0	0.6	0.125	0	0	#N/A
D_5__Undibacterium	339	1	2	0	1	0.125	0.4	0	0.125	0	#N/A
D_5__Panacagrimonas	25012	7	2	0	5	0.875	0.4	0	0.625	0	#N/A
D_5__Gordonia	410	0	1	1	2	0	0.2	0.125	0.25	0	#N/A
D_5__Prosthecomicrobium	1757	2	2	1	2	0.25	0.4	0.125	0.25	0	#N/A
D_5__Rickettsia	179870	2	1	3	2	0.25	0.2	0.375	0.25	0	#N/A
D_5__Ancylobacter	1584	0	2	0	0	0	0.4	0	0	0	#N/A
D_5__Marinobacter	37	1	0	0	0	0.125	0	0	0	0	#N/A
D_5__Kaistia	166	0	0	0	0	0	0	0	0	0	#N/A
D_4__Holosporaceae.prop1	514	1	0	0	2	0.125	0	0	0.25	0	#N/A
D_5__Kocuria	135	2	0	0	2	0.25	0	0	0.25	0	#N/A
D_4__Rhizobiales Incertae Sedis.prop1	2966	1	3	1	3	0.125	0.6	0.125	0.375	0	#N/A
D_5__Gemmobacter	14421	0	3	2	1	0	0.6	0.25	0.125	0	#N/A
D_5__Ochrobactrum	232	1	1	1	0	0.125	0.2	0.125	0	0	#N/A
D_5__Pseudorhodoplanes	119	0	0	0	0	0	0	0	0	0	#N/A
D_5__Delftia	42455	5	2	2	0	0.625	0.4	0.25	0	0	#N/A
D_4__Solimonadaceae.prop1	59	0	0	0	0	0	0	0	0	0	#N/A
D_5__Shinella	13648	3	1	1	2	0.375	0.2	0.125	0.25	0	#N/A
D_5__Emticicia	10729	2	2	0	2	0.25	0.4	0	0.25	0	#N/A
D_5__Schlegelella	101	2	0	0	3	0.25	0	0	0.375	0	#N/A
D_5__Aquaspirillum	2429	4	1	1	4	0.5	0.2	0.125	0.5	0	#N/A
D_4__A0839.prop1	2253	0	3	1	1	0	0.6	0.125	0.125	0	#N/A
D_5__Serratia	50634	0	1	1	1	0	0.2	0.125	0.125	0	#N/A
D_5__Exiguobacterium	2153	3	0	1	1	0.375	0	0.125	0.125	0	#N/A
D_5__Pseudobacteroides	277	0	0	1	0	0	0	0.125	0	0	#N/A
D_3__PeM15.prop2	662	0	1	1	0	0	0.2	0.125	0	0	#N/A
D_5__Morganella	186136	2	3	2	1	0.25	0.6	0.25	0.125	0	#N/A
D_5__Stella	440	0	1	0	1	0	0.2	0	0.125	0	#N/A
D_5__Candidatus Protochlamydia	267	1	0	0	2	0.125	0	0	0.25	0	#N/A
D_3__Gammaproteobacteria Incertae Sedis.prop2	4932	2	2	1	4	0.25	0.4	0.125	0.5	0	#N/A
D_5__Pirellula	5993	2	0	2	5	0.25	0	0.25	0.625	0	#N/A
D_5__SM1A02	1669	0	2	0	1	0	0.4	0	0.125	0	#N/A

## Sheet: F.S1C_D6_Honey_Sugarw_Nub_Nocon
rownames.aggdata2.	SumCount	D6_20.Honey	D6_20.Sugar	D6_20.Honey.1	D6_20.Sugar.1	CorePrev0.5	CorePrevNA
D_5__Pseudomonas	112076	6	8	0.75	1	1	#N/A
D_5__Asaia	172263	6	5	0.75	0.625	1	#N/A
D_4__Burkholderiaceae.prop1	9611	5	5	0.625	0.625	1	#N/A
D_4__Acetobacteraceae.prop1	17214	5	3	0.625	0.375	0	#N/A
D_4__Anaplasmataceae.prop1	300	4	2	0.5	0.25	0	#N/A
D_5__Stenotrophomonas	173	3	5	0.375	0.625	0	#N/A
D_5__Chryseobacterium	589	3	4	0.375	0.5	0	#N/A
D_5__Corynebacterium 1	1121	3	4	0.375	0.5	0	#N/A
D_5__Methylobacterium	128	3	4	0.375	0.5	0	#N/A
D_5__Lactococcus	153	3	3	0.375	0.375	0	#N/A
D_5__Kosakonia	62	3	3	0.375	0.375	0	#N/A
D_5__Sphingomonas	213	3	2	0.375	0.25	0	#N/A
D_4__Xanthomonadaceae.prop1	944	3	2	0.375	0.25	0	#N/A
D_5__Flavobacterium	749	3	2	0.375	0.25	0	#N/A
D_5__Bosea	2181	3	1	0.375	0.125	0	#N/A
D_5__Tepidimonas	211	2	6	0.25	0.75	0	#N/A
D_5__Corynebacterium	60	2	3	0.25	0.375	0	#N/A
D_5__Enterococcus	338	2	3	0.25	0.375	0	#N/A
D_5__Nocardioides	61	2	2	0.25	0.25	0	#N/A
D_4__Enterobacteriaceae.prop1	60096	2	2	0.25	0.25	0	#N/A
D_5__Bacillus	92	2	2	0.25	0.25	0	#N/A
D_5__Actinomyces	50	2	1	0.25	0.125	0	#N/A
D_5__Allorhizobium-Neorhizobium-Pararhizobium-Rhizobium	1814	2	1	0.25	0.125	0	#N/A
D_5__Brevundimonas	346	2	1	0.25	0.125	0	#N/A
D_5__Methylophilus	66	1	5	0.125	0.625	0	#N/A
D_5__Leucobacter	14780	1	4	0.125	0.5	0	#N/A
D_5__Rickettsia	65364	1	3	0.125	0.375	0	#N/A
D_5__Acinetobacter	214	0	4	0	0.5	0	#N/A
D_5__Cutibacterium	57	0	3	0	0.375	0	#N/A
D_5__Novosphingobium	31	0	2	0	0.25	0	#N/A

## Sheet: F.S1D_Nube_Blood_Adults
rownames.aggdata2.	SumCount	Blood	Nube_Adults_D6	Nube_Adults_D7	Nube_Adults_D8	Nube_Adults_D9	Nube_Adults_naive	Blood.1	Nube_Adults_D6.1	Nube_Adults_D7.1	Nube_Adults_D8.1	Nube_Adults_D9.1	Nube_Adults_naive.1	CorePrev0.5	CorePrevNA
D_5__Asaia	2336600	5	18	5	7	7	5	0.555556	1	1	1	1	0.625	1	#N/A
D_5__Novosphingobium	426	5	0	0	0	0	0	0.555556	0	0	0	0	0	0	#N/A
D_5__Actinomyces	74	4	0	0	0	0	0	0.444444	0	0	0	0	0	0	#N/A
D_5__Sphingobium	408	2	0	0	0	0	2	0.222222	0	0	0	0	0.25	0	#N/A
D_5__Sphingomonas	4732	8	3	2	1	2	4	0.888889	0.166667	0.4	0.142857	0.285714	0.5	0	#N/A
D_5__Sphingobacterium	585	2	1	0	0	0	1	0.222222	0.0555556	0	0	0	0.125	0	#N/A
D_5__Cellvibrio	55	2	0	0	0	0	0	0.222222	0	0	0	0	0	0	#N/A
D_5__Pedobacter	859	4	0	0	0	0	2	0.444444	0	0	0	0	0.25	0	#N/A
D_5__Microbacterium	976	4	0	0	0	0	2	0.444444	0	0	0	0	0.25	0	#N/A
D_5__Acinetobacter	1836	8	4	0	0	1	2	0.888889	0.222222	0	0	0.142857	0.25	0	#N/A
D_4__Burkholderiaceae.prop1	30394	8	1	3	0	1	7	0.888889	0.0555556	0.6	0	0.142857	0.875	0	#N/A
D_5__Niveispirillum	3623	0	2	0	1	0	2	0	0.111111	0	0.142857	0	0.25	0	#N/A
D_5__Nocardioides	1291	9	0	0	0	0	2	1	0	0	0	0	0.25	0	#N/A
D_5__Mycoplasma	3035	9	0	0	0	0	0	1	0	0	0	0	0	0	#N/A
D_5__Reyranella	2067	3	1	0	0	0	3	0.333333	0.0555556	0	0	0	0.375	0	#N/A
D_5__Peptoniphilus	54	3	0	0	0	0	1	0.333333	0	0	0	0	0.125	0	#N/A
D_4__Enterobacteriaceae.prop1	577	5	0	0	0	0	2	0.555556	0	0	0	0	0.25	0	#N/A
D_5__Bacillus	2536	8	0	0	0	0	3	0.888889	0	0	0	0	0.375	0	#N/A
D_5__Leucobacter	100703	3	11	4	1	2	5	0.333333	0.611111	0.8	0.142857	0.285714	0.625	0	#N/A
D_5__Allorhizobium-Neorhizobium-Pararhizobium-Rhizobium	4287	7	4	2	1	0	1	0.777778	0.222222	0.4	0.142857	0	0.125	0	#N/A
D_4__Ruminococcaceae.prop1	432	0	0	0	0	1	1	0	0	0	0	0.142857	0.125	0	#N/A
D_5__Lactobacillus	557	6	0	0	0	0	2	0.666667	0	0	0	0	0.25	0	#N/A
D_4__Rhizobiaceae.prop1	524	7	0	0	0	0	2	0.777778	0	0	0	0	0.25	0	#N/A
D_4__Xanthomonadaceae.prop1	1630	5	0	0	0	0	3	0.555556	0	0	0	0	0.375	0	#N/A
D_4__Paracaedibacteraceae.prop1	143	0	0	0	0	0	0	0	0	0	0	0	0	0	#N/A
D_4__Rhodobacteraceae.prop1	2905	3	0	1	0	0	5	0.333333	0	0.2	0	0	0.625	0	#N/A
D_5__Roseomonas	239	3	0	0	0	0	1	0.333333	0	0	0	0	0.125	0	#N/A
D_5__Hydrogenophaga	1604	0	1	0	0	1	3	0	0.0555556	0	0	0.142857	0.375	0	#N/A
D_5__Brevundimonas	772	9	1	0	0	0	1	1	0.0555556	0	0	0	0.125	0	#N/A
D_5__Caulobacter	121	1	0	0	0	0	0	0.111111	0	0	0	0	0	0	#N/A
D_5__Flavobacterium	539	6	0	0	0	0	2	0.666667	0	0	0	0	0.25	0	#N/A
D_5__Cellulomonas	196	3	0	0	0	0	1	0.333333	0	0	0	0	0.125	0	#N/A
D_5__Pseudomonas	233067	9	13	3	3	3	5	1	0.722222	0.6	0.428571	0.428571	0.625	0	#N/A
D_5__Halomonas	84	1	0	0	0	0	2	0.111111	0	0	0	0	0.25	0	#N/A
D_5__Streptococcus	252	5	0	0	0	0	2	0.555556	0	0	0	0	0.25	0	#N/A
D_5__Nakamurella	284	3	1	0	0	0	0	0.333333	0.0555556	0	0	0	0	0	#N/A
D_4__Sphingomonadaceae.prop1	292	5	0	0	0	1	1	0.555556	0	0	0	0.142857	0.125	0	#N/A
D_5__Chryseobacterium	192605	7	4	3	1	5	6	0.777778	0.222222	0.6	0.142857	0.714286	0.75	0	#N/A
D_5__Propioniciclava	24	3	0	0	0	0	1	0.333333	0	0	0	0	0.125	0	#N/A
D_5__Dyadobacter	1038	1	0	0	0	0	2	0.111111	0	0	0	0	0.25	0	#N/A
D_4__Microbacteriaceae.prop1	614	6	0	0	0	0	1	0.666667	0	0	0	0	0.125	0	#N/A
D_5__Mycobacterium	1874	1	0	0	0	0	4	0.111111	0	0	0	0	0.5	0	#N/A
D_5__Veillonella	149	3	0	0	0	0	2	0.333333	0	0	0	0	0.25	0	#N/A
D_5__Brachybacterium	344	5	0	0	0	0	2	0.555556	0	0	0	0	0.25	0	#N/A
D_5__Paracoccus	1266	8	0	0	0	0	4	0.888889	0	0	0	0	0.5	0	#N/A
D_5__Perlucidibaca	4032	0	4	1	0	1	0	0	0.222222	0.2	0	0.142857	0	0	#N/A
D_5__Luteimonas	80	3	0	0	0	0	1	0.333333	0	0	0	0	0.125	0	#N/A
D_5__Stenotrophomonas	658	8	0	0	0	0	4	0.888889	0	0	0	0	0.5	0	#N/A
D_5__Corynebacterium 1	615	9	0	0	0	0	2	1	0	0	0	0	0.25	0	#N/A
D_5__Tepidimonas	190	2	0	0	0	0	4	0.222222	0	0	0	0	0.5	0	#N/A
D_5__Rothia	236	8	0	0	0	0	1	0.888889	0	0	0	0	0.125	0	#N/A
D_5__Rhodococcus	217	4	0	0	0	0	0	0.444444	0	0	0	0	0	0	#N/A
D_5__Luteolibacter	2094	2	0	0	0	0	3	0.222222	0	0	0	0	0.375	0	#N/A
D_5__Pseudonocardia	37	2	0	0	0	0	0	0.222222	0	0	0	0	0	0	#N/A
D_5__Legionella	9241	0	7	0	0	0	3	0	0.388889	0	0	0	0.375	0	#N/A
D_5__Isoptericola	245	5	0	0	0	0	0	0.555556	0	0	0	0	0	0	#N/A
D_4__Micrococcaceae.prop1	365	5	0	0	0	0	0	0.555556	0	0	0	0	0	0	#N/A
D_5__Sphingopyxis	356	2	0	0	0	0	3	0.222222	0	0	0	0	0.375	0	#N/A
D_5__Tessaracoccus	358	2	0	0	0	0	2	0.222222	0	0	0	0	0.25	0	#N/A
D_5__Massilia	1043	8	0	0	0	0	1	0.888889	0	0	0	0	0.125	0	#N/A
D_5__Terrisporobacter	145	2	0	0	0	0	2	0.222222	0	0	0	0	0.25	0	#N/A
D_5__Nevskia	70	0	0	0	0	0	0	0	0	0	0	0	0	0	#N/A
D_5__Achromobacter	86	4	0	0	0	0	0	0.444444	0	0	0	0	0	0	#N/A
D_5__Rheinheimera	4834	6	0	0	0	0	4	0.666667	0	0	0	0	0.5	0	#N/A
D_5__Azospirillum	1253	0	3	0	0	0	1	0	0.166667	0	0	0	0.125	0	#N/A
D_5__Romboutsia	57	1	0	0	0	0	1	0.111111	0	0	0	0	0.125	0	#N/A
D_5__Methylobacterium	588	9	0	0	0	1	3	1	0	0	0	0.142857	0.375	0	#N/A
D_4__Chitinophagaceae.prop1	938	5	0	0	0	0	2	0.555556	0	0	0	0	0.25	0	#N/A
D_4__Caulobacteraceae.prop1	173	4	0	0	0	0	0	0.444444	0	0	0	0	0	0	#N/A
D_5__Devosia	1842	3	0	0	1	0	5	0.333333	0	0	0.142857	0	0.625	0	#N/A
D_5__Chitinimonas	92	1	0	0	0	0	1	0.111111	0	0	0	0	0.125	0	#N/A
D_5__Alloprevotella	77	4	0	0	0	0	0	0.444444	0	0	0	0	0	0	#N/A
D_5__Capnocytophaga	19	0	0	0	0	0	0	0	0	0	0	0	0	0	#N/A
D_4__Intrasporangiaceae.prop1	306	7	0	0	0	0	2	0.777778	0	0	0	0	0.25	0	#N/A
D_5__Paenibacillus	461	7	0	0	0	0	0	0.777778	0	0	0	0	0	0	#N/A
D_5__Clostridium sensu stricto 1	76	2	0	0	0	0	1	0.222222	0	0	0	0	0.125	0	#N/A
D_5__Bosea	2139	5	1	0	0	1	5	0.555556	0.0555556	0	0	0.142857	0.625	0	#N/A
D_5__Xanthobacter	2221	0	0	0	0	0	4	0	0	0	0	0	0.5	0	#N/A
D_5__Neisseria	88	3	0	0	0	0	1	0.333333	0	0	0	0	0.125	0	#N/A
D_5__Streptomyces	384	5	0	0	0	0	0	0.555556	0	0	0	0	0	0	#N/A
D_5__Staphylococcus	60745	6	4	2	3	4	2	0.666667	0.222222	0.4	0.428571	0.571429	0.25	0	#N/A
D_5__Brevibacterium	356	5	0	0	0	0	0	0.555556	0	0	0	0	0	0	#N/A
D_5__Anaerococcus	153	3	0	0	0	0	2	0.333333	0	0	0	0	0.25	0	#N/A
D_5__Lysobacter	53	2	0	0	0	0	1	0.222222	0	0	0	0	0.125	0	#N/A
D_5__Corynebacterium	186	3	0	0	0	0	2	0.333333	0	0	0	0	0.25	0	#N/A
D_5__Enterococcus	31156	3	2	0	1	1	2	0.333333	0.111111	0	0.142857	0.142857	0.25	0	#N/A
D_5__Ornithinimicrobium	224	6	0	0	0	0	1	0.666667	0	0	0	0	0.125	0	#N/A
D_5__Microvirga	432	4	0	0	0	0	0	0.444444	0	0	0	0	0	0	#N/A
D_5__Cloacibacterium	448	3	0	0	0	0	2	0.333333	0	0	0	0	0.25	0	#N/A
D_5__Mesorhizobium	125	3	0	0	0	0	0	0.333333	0	0	0	0	0	0	#N/A
D_5__Flavisolibacter	70	3	0	0	0	0	1	0.333333	0	0	0	0	0.125	0	#N/A
D_5__Sandaracinobacter	257	2	0	0	0	0	2	0.222222	0	0	0	0	0.25	0	#N/A
D_5__Rubellimicrobium	63	5	0	0	0	0	0	0.555556	0	0	0	0	0	0	#N/A
D_5__Cutibacterium	257	6	0	0	0	0	2	0.666667	0	0	0	0	0.25	0	#N/A
D_5__Gemella	82	4	0	0	0	0	0	0.444444	0	0	0	0	0	0	#N/A
D_5__Pseudoxanthomonas	457	4	1	0	0	0	0	0.444444	0.0555556	0	0	0	0	0	#N/A
D_5__Empedobacter	247	4	0	0	0	0	0	0.444444	0	0	0	0	0	0	#N/A
D_5__Aquabacterium	549	5	0	0	0	0	1	0.555556	0	0	0	0	0.125	0	#N/A
D_5__Chryseomicrobium	340	6	0	0	0	0	1	0.666667	0	0	0	0	0.125	0	#N/A
D_5__Cupriavidus	39	2	0	0	0	0	0	0.222222	0	0	0	0	0	0	#N/A
D_5__Candidatus Cardinium	190	0	0	0	0	0	0	0	0	0	0	0	0	0	#N/A
D_5__Methylophilus	226	1	0	0	0	0	1	0.111111	0	0	0	0	0.125	0	#N/A
D_5__Hyphomicrobium	192	1	0	0	0	0	2	0.111111	0	0	0	0	0.25	0	#N/A
D_5__Undibacterium	3627	3	0	0	0	0	0	0.333333	0	0	0	0	0	0	#N/A
D_5__Gordonia	60	3	0	0	0	0	1	0.333333	0	0	0	0	0.125	0	#N/A
D_5__Phreatobacter	102	6	0	0	0	0	0	0.666667	0	0	0	0	0	0	#N/A
D_5__Rickettsia	129	0	0	0	0	0	0	0	0	0	0	0	0	0	#N/A
D_5__Terrabacter	133	4	0	0	0	0	0	0.444444	0	0	0	0	0	0	#N/A
D_5__Marinobacter	114	1	0	0	0	0	2	0.111111	0	0	0	0	0.25	0	#N/A
D_5__Kocuria	285	7	0	0	0	0	1	0.777778	0	0	0	0	0.125	0	#N/A
D_4__Rhizobiales Incertae Sedis.prop1	942	0	0	0	0	0	2	0	0	0	0	0	0.25	0	#N/A
D_5__Gemmobacter	3520	1	0	0	0	0	2	0.111111	0	0	0	0	0.25	0	#N/A
D_5__Ochrobactrum	627	2	0	0	0	0	1	0.222222	0	0	0	0	0.125	0	#N/A
D_5__Blastococcus	92	3	0	0	0	0	0	0.333333	0	0	0	0	0	0	#N/A
D_5__Kytococcus	35	2	0	0	0	0	0	0.222222	0	0	0	0	0	0	#N/A
D_5__Deinococcus	70	4	0	0	0	0	0	0.444444	0	0	0	0	0	0	#N/A
D_5__Ferrovibrio	117	0	0	0	0	0	1	0	0	0	0	0	0.125	0	#N/A
D_5__Variovorax	215	3	1	0	0	0	0	0.333333	0.0555556	0	0	0	0	0	#N/A
D_5__Delftia	13782	0	0	0	0	2	2	0	0	0	0	0.285714	0.25	0	#N/A
D_5__Gluconobacter	168	0	1	0	0	0	0	0	0.0555556	0	0	0	0	0	#N/A
D_5__Agromyces	216	2	0	0	0	0	0	0.222222	0	0	0	0	0	0	#N/A
D_4__Solimonadaceae.prop1	44	0	0	0	0	0	1	0	0	0	0	0	0.125	0	#N/A
D_5__Shinella	2265	1	1	0	1	1	3	0.111111	0.0555556	0	0.142857	0.142857	0.375	0	#N/A
D_5__Pseudochrobactrum	149	1	0	0	0	0	0	0.111111	0	0	0	0	0	0	#N/A
D_5__Emticicia	2145	0	0	0	0	1	5	0	0	0	0	0.142857	0.625	0	#N/A
D_5__Actinomycetospora	68	2	0	0	0	0	1	0.222222	0	0	0	0	0.125	0	#N/A
D_5__Aerococcus	99	4	0	0	0	0	1	0.444444	0	0	0	0	0.125	0	#N/A
D_5__Aquaspirillum	91897	1	0	0	0	0	4	0.111111	0	0	0	0	0.5	0	#N/A
D_5__Leuconostoc	55	2	0	0	0	0	0	0.222222	0	0	0	0	0	0	#N/A
D_5__Taonella	714	0	0	0	0	0	2	0	0	0	0	0	0.25	0	#N/A
D_5__Alkanindiges	40	4	0	0	0	0	0	0.444444	0	0	0	0	0	0	#N/A
D_5__Curtobacterium	152	3	0	0	0	0	0	0.333333	0	0	0	0	0	0	#N/A
D_5__Gluconacetobacter	161	0	1	0	0	0	0	0	0.0555556	0	0	0	0	0	#N/A
D_5__Finegoldia	68	4	0	0	0	0	0	0.444444	0	0	0	0	0	0	#N/A
D_5__Cereibacter	209	1	0	0	0	0	2	0.111111	0	0	0	0	0.25	0	#N/A
D_5__Tanticharoenia	1024	1	1	0	1	3	0	0.111111	0.0555556	0	0.142857	0.428571	0	0	#N/A

## Sheet: F.S1E_Sono_Blood_Adults
rownames.aggdata2.	SumCount	Blood	Sono_Adults_D6	Sono_Adults_naive	Blood.1	Sono_Adults_D6.1	Sono_Adults_naive.1	CorePrev0.5	CorePrevNA
D_4__Burkholderiaceae.prop1	27100	8	8	7	0.888889	0.8	0.875	1	#N/A
D_5__Pseudomonas	163254	9	10	7	1	1	0.875	1	#N/A
D_5__Stenotrophomonas	63229	8	5	7	0.888889	0.5	0.875	1	#N/A
D_5__Novosphingobium	470	5	0	2	0.555556	0	0.25	0	#N/A
D_5__Jeotgalicoccus	76	3	0	0	0.333333	0	0	0	#N/A
D_5__Actinomyces	139	5	1	1	0.555556	0.1	0.125	0	#N/A
D_5__Sphingobium	441	2	1	2	0.222222	0.1	0.25	0	#N/A
D_5__Sphingomonas	1222	8	3	8	0.888889	0.3	1	0	#N/A
D_5__Sphingobacterium	80	3	0	0	0.333333	0	0	0	#N/A
D_5__Cellvibrio	116	2	0	2	0.222222	0	0.25	0	#N/A
D_5__Pedobacter	823	4	1	1	0.444444	0.1	0.125	0	#N/A
D_5__Microbacterium	1116	4	2	4	0.444444	0.2	0.5	0	#N/A
D_5__Acinetobacter	1839	8	3	6	0.888889	0.3	0.75	0	#N/A
D_5__Niveispirillum	308	0	3	0	0	0.3	0	0	#N/A
D_5__Nocardioides	1246	9	1	4	1	0.1	0.5	0	#N/A
D_5__Mycoplasma	3035	9	0	0	1	0	0	0	#N/A
D_5__Reyranella	997	3	1	2	0.333333	0.1	0.25	0	#N/A
D_5__Peptoniphilus	71	3	1	1	0.333333	0.1	0.125	0	#N/A
D_4__Enterobacteriaceae.prop1	1403	5	5	2	0.555556	0.5	0.25	0	#N/A
D_5__Bacillus	1601	8	3	2	0.888889	0.3	0.25	0	#N/A
D_5__Leucobacter	12022	3	2	2	0.333333	0.2	0.25	0	#N/A
D_5__Allorhizobium-Neorhizobium-Pararhizobium-Rhizobium	4957	7	4	6	0.777778	0.4	0.75	0	#N/A
D_5__Lactobacillus	618	6	1	2	0.666667	0.1	0.25	0	#N/A
D_4__Rhizobiaceae.prop1	1819	7	2	0	0.777778	0.2	0	0	#N/A
D_4__Xanthomonadaceae.prop1	1968	5	1	1	0.555556	0.1	0.125	0	#N/A
D_4__Rhodobacteraceae.prop1	4481	3	3	7	0.333333	0.3	0.875	0	#N/A
D_5__Roseomonas	114	3	0	0	0.333333	0	0	0	#N/A
D_5__Hydrogenophaga	1547	0	1	6	0	0.1	0.75	0	#N/A
D_5__Brevundimonas	916	9	3	7	1	0.3	0.875	0	#N/A
D_5__Caulobacter	1953	1	2	5	0.111111	0.2	0.625	0	#N/A
D_5__Flavobacterium	12851	6	2	6	0.666667	0.2	0.75	0	#N/A
D_4__Acetobacteraceae.prop1	71253	0	7	2	0	0.7	0.25	0	#N/A
D_5__Streptococcus	200	5	1	3	0.555556	0.1	0.375	0	#N/A
D_4__Sphingomonadaceae.prop1	204	5	2	1	0.555556	0.2	0.125	0	#N/A
D_5__Chryseobacterium	7914	7	3	6	0.777778	0.3	0.75	0	#N/A
D_5__Propioniciclava	34	3	1	0	0.333333	0.1	0	0	#N/A
D_4__Microbacteriaceae.prop1	595	6	0	1	0.666667	0	0.125	0	#N/A
D_5__Mycobacterium	459	1	1	3	0.111111	0.1	0.375	0	#N/A
D_5__Veillonella	135	3	1	0	0.333333	0.1	0	0	#N/A
D_5__Brachybacterium	371	5	1	1	0.555556	0.1	0.125	0	#N/A
D_5__Paracoccus	1473	8	3	4	0.888889	0.3	0.5	0	#N/A
D_5__Luteimonas	99	3	0	0	0.333333	0	0	0	#N/A
D_5__Limnobacter	5147	2	4	7	0.222222	0.4	0.875	0	#N/A
D_5__Corynebacterium 1	715	9	3	4	1	0.3	0.5	0	#N/A
D_5__Tepidimonas	363	2	4	5	0.222222	0.4	0.625	0	#N/A
D_5__Rothia	230	8	0	1	0.888889	0	0.125	0	#N/A
D_5__Rhodococcus	192	4	0	1	0.444444	0	0.125	0	#N/A
D_5__Pseudonocardia	78	2	1	1	0.222222	0.1	0.125	0	#N/A
D_5__Legionella	1723	0	2	2	0	0.2	0.25	0	#N/A
D_5__Saccharopolyspora	77	4	0	0	0.444444	0	0	0	#N/A
D_5__Isoptericola	920	5	1	0	0.555556	0.1	0	0	#N/A
D_4__Micrococcaceae.prop1	416	5	1	2	0.555556	0.1	0.25	0	#N/A
D_5__Sphingopyxis	203	2	0	2	0.222222	0	0.25	0	#N/A
D_5__Massilia	11440	8	3	2	0.888889	0.3	0.25	0	#N/A
D_5__Terrisporobacter	134	2	0	2	0.222222	0	0.25	0	#N/A
D_5__Nevskia	794	0	2	4	0	0.2	0.5	0	#N/A
D_5__Achromobacter	10287	4	0	1	0.444444	0	0.125	0	#N/A
D_5__Rheinheimera	9816	6	1	7	0.666667	0.1	0.875	0	#N/A
D_5__Methylobacterium	576	9	1	3	1	0.1	0.375	0	#N/A
D_4__Chitinophagaceae.prop1	277	5	1	0	0.555556	0.1	0	0	#N/A
D_5__Dietzia	146	4	1	0	0.444444	0.1	0	0	#N/A
D_4__Caulobacteraceae.prop1	115	4	0	0	0.444444	0	0	0	#N/A
D_5__Devosia	1015	3	1	4	0.333333	0.1	0.5	0	#N/A
D_5__Chitinimonas	14703	1	3	6	0.111111	0.3	0.75	0	#N/A
D_5__Weissella	33	0	0	1	0	0	0.125	0	#N/A
D_4__Anaplasmataceae.prop1	242	0	3	3	0	0.3	0.375	0	#N/A
D_4__Xanthobacteraceae.prop1	97	2	1	0	0.222222	0.1	0	0	#N/A
D_4__Intrasporangiaceae.prop1	320	7	2	1	0.777778	0.2	0.125	0	#N/A
D_5__Paenibacillus	346	7	0	1	0.777778	0	0.125	0	#N/A
D_5__Bacteriovorax	1080	1	1	4	0.111111	0.1	0.5	0	#N/A
D_5__Clostridium sensu stricto 1	140	2	0	2	0.222222	0	0.25	0	#N/A
D_5__Bosea	1578	5	2	4	0.555556	0.2	0.5	0	#N/A
D_5__Lactococcus	95	1	1	1	0.111111	0.1	0.125	0	#N/A
D_5__Neisseria	97	3	1	1	0.333333	0.1	0.125	0	#N/A
D_5__Streptomyces	347	5	0	0	0.555556	0	0	0	#N/A
D_5__Staphylococcus	1168	6	2	1	0.666667	0.2	0.125	0	#N/A
D_5__Phenylobacterium	39	2	0	0	0.222222	0	0	0	#N/A
D_5__Leptotrichia	135	2	2	0	0.222222	0.2	0	0	#N/A
D_5__Brevibacterium	143	5	1	1	0.555556	0.1	0.125	0	#N/A
D_5__Anaerococcus	165	4	2	1	0.444444	0.2	0.125	0	#N/A
D_5__Lysobacter	199	2	1	1	0.222222	0.1	0.125	0	#N/A
D_5__Corynebacterium	195	3	1	3	0.333333	0.1	0.375	0	#N/A
D_5__Aeromonas	14844	2	2	6	0.222222	0.2	0.75	0	#N/A
D_5__Enterococcus	138	3	0	1	0.333333	0	0.125	0	#N/A
D_5__Asaia	691	5	3	6	0.555556	0.3	0.75	0	#N/A
D_5__Ornithinimicrobium	296	6	2	2	0.666667	0.2	0.25	0	#N/A
D_5__Bacteroides	226	3	1	0	0.333333	0.1	0	0	#N/A
D_5__Microvirga	469	4	0	0	0.444444	0	0	0	#N/A
D_5__Cloacibacterium	353	3	4	2	0.333333	0.4	0.25	0	#N/A
D_5__Mesorhizobium	126	3	0	1	0.333333	0	0.125	0	#N/A
D_5__Rubellimicrobium	102	5	0	1	0.555556	0	0.125	0	#N/A
D_5__Cutibacterium	277	6	1	1	0.666667	0.1	0.125	0	#N/A
D_5__Bdellovibrio	1257	0	1	5	0	0.1	0.625	0	#N/A
D_5__Pseudoxanthomonas	2082	4	2	3	0.444444	0.2	0.375	0	#N/A
D_5__Aquabacterium	550	5	0	2	0.555556	0	0.25	0	#N/A
D_5__Asticcacaulis	231	1	2	0	0.111111	0.2	0	0	#N/A
D_5__Chryseomicrobium	369	6	1	1	0.666667	0.1	0.125	0	#N/A
D_5__Cupriavidus	38	2	0	1	0.222222	0	0.125	0	#N/A
D_5__Methylophilus	1706	1	1	5	0.111111	0.1	0.625	0	#N/A
D_5__Undibacterium	3655	3	0	1	0.333333	0	0.125	0	#N/A
D_5__Panacagrimonas	5601	0	1	7	0	0.1	0.875	0	#N/A
D_5__Phreatobacter	95	6	0	0	0.666667	0	0	0	#N/A
D_5__Prosthecomicrobium	164	0	1	2	0	0.1	0.25	0	#N/A
D_5__Rickettsia	78741	1	4	2	0.111111	0.4	0.25	0	#N/A
D_5__Thermomonas	64	2	1	1	0.222222	0.1	0.125	0	#N/A
D_5__Terrabacter	120	4	0	1	0.444444	0	0.125	0	#N/A
D_4__Dermatophilaceae.prop1	35	2	0	0	0.222222	0	0	0	#N/A
D_5__Kocuria	1797	7	1	2	0.777778	0.1	0.25	0	#N/A
D_5__Blastococcus	72	3	0	0	0.333333	0	0	0	#N/A
D_5__Deinococcus	64	4	0	0	0.444444	0	0	0	#N/A
D_5__Variovorax	1383	3	0	3	0.333333	0	0.375	0	#N/A
D_5__Delftia	34175	0	1	5	0	0.1	0.625	0	#N/A
D_4__Solimonadaceae.prop1	184	0	1	0	0	0.1	0	0	#N/A
D_5__Shinella	1413	1	1	3	0.111111	0.1	0.375	0	#N/A
D_5__Emticicia	10572	0	1	2	0	0.1	0.25	0	#N/A
D_5__Schlegelella	81	0	0	2	0	0	0.25	0	#N/A
D_5__Aerococcus	100	4	0	0	0.444444	0	0	0	#N/A
D_5__Aquaspirillum	36173	1	4	4	0.111111	0.4	0.5	0	#N/A
D_5__Leuconostoc	42	2	0	0	0.222222	0	0	0	#N/A
D_5__Serratia	1461	2	2	0	0.222222	0.2	0	0	#N/A
D_5__Exiguobacterium	764	2	1	3	0.222222	0.1	0.375	0	#N/A
D_5__Alkanindiges	60	4	0	1	0.444444	0	0.125	0	#N/A
D_5__Finegoldia	95	4	0	2	0.444444	0	0.25	0	#N/A
